# Supplementary material for: Ethyl 2-[(2-hy­droxy­benzyl­idene)amino]-6-methyl-4,5,6,7-tetra­hydro­thieno[2,3-c]pyridine-3-carboxyl­ate
Source: Acta Crystallogr Sect E Struct Rep Online. 2013 Jun 19;69(Pt 7):o1116–7. doi: 10.1107/S1600536813016474 (PMC3770388; doi:10.1107/S1600536813016474)
Supplement: Supplementary file 1 [file e-69-o1116-sup1.cif]

##############################################################################
#                                                                            #
# This CIF contains the data in a paper accepted for publication in          #
# Acta Crystallographica Section E. It conforms to the requirements of       #
# Notes for Authors for Acta Crystallographica Section E, and has been       #
# peer reviewed under the auspices of the IUCr Commission on Journals.       #
#                                                                            #
# Full details of the Crystallographic Information File format               #
# are given in the paper "The Crystallographic Information File (CIF):       #
# a New Standard Archive File for Crystallography" by S. R. Hall, F. H.      #
# Allen and I. D. Brown [Acta Cryst. (1991), A47, 655-685].                  #
#                                                                            #
# The current version of the core CIF dictionary is obtainable from          #
# ftp://ftp.iucr.org/pub/cif_core.dic.                                       #
#                                                                            #
# Software is freely available for graphical display of the structure(s)     #
# in this CIF. For information consult the CIF software page                 #
# http://www.iucr.org/resources/cif/software.                                #
#                                                                            #
# This file may be used for bona fide research purposes within the           #
# scientific community so long as proper attribution is given to the journal # 
# article from which it was obtained.                                        #
#                                                                            #
##############################################################################
data_I
_audit_creation_method     SHELXL-97
_chemical_name_systematic
;\
Ethyl 2-[(2-hydroxybenzylidene)amino]-6-methyl-4,5,6,7-\
tetrahydrothieno[2,3-<i>c</i>]pyridine-3-carboxylate
;
_chemical_name_common     ?
_chemical_formula_moiety     'C18 H20 N2 O3 S'
_chemical_formula_sum     'C18 H20 N2 O3 S'
_chemical_formula_iupac     'C18 H20 N2 O3 S'
_chemical_formula_weight     344.42
_chemical_melting_point     ?
_symmetry_cell_setting     orthorhombic
_symmetry_space_group_name_H-M     'P n a 21'
_symmetry_space_group_name_Hall     'P 2c -2n'
loop_
    _symmetry_equiv_pos_as_xyz
    'x, y, z'
    '-x, -y, z+1/2'
    '-x+1/2, y+1/2, z+1/2'
    'x+1/2, -y+1/2, z'
_cell_length_a     22.0243(5)
_cell_length_b     16.1559(4)
_cell_length_c     4.80550(10)
_cell_angle_alpha     90.00
_cell_angle_beta     90.00
_cell_angle_gamma     90.00
_cell_volume     1709.90(7)
_cell_formula_units_Z     4
_cell_measurement_reflns_used     2064
_cell_measurement_theta_min     3.05
_cell_measurement_theta_max     23.93
_cell_measurement_temperature     296(2)
_exptl_crystal_description     'block'
_exptl_crystal_colour     'orange'
_exptl_crystal_size_max     0.35
_exptl_crystal_size_mid     0.15
_exptl_crystal_size_min     0.10
_exptl_crystal_density_diffrn     1.338
_exptl_crystal_density_meas     ?
_exptl_crystal_density_method     'not measured'
_exptl_crystal_F_000     728
_exptl_absorpt_coefficient_mu     0.208
_exptl_absorpt_correction_type     multi-scan
_exptl_absorpt_process_details     '(SADABS; Bruker, 2005)'
_exptl_absorpt_correction_T_min     0.9123
_exptl_absorpt_correction_T_max     0.9795
_exptl_special_details     ?
_diffrn_ambient_temperature     296(2)
_diffrn_radiation_type     MoK\a
_diffrn_radiation_wavelength     0.71073
_diffrn_radiation_source     'fine-focus sealed tube'
_diffrn_radiation_monochromator     graphite
_diffrn_measurement_device_type     'Bruker Kappa APEXII CCD area-detector'
_diffrn_measurement_method     '\f and \w scans'
_diffrn_detector_area_resol_mean     ?
_diffrn_reflns_number     11744
_diffrn_reflns_av_R_equivalents     0.0618
_diffrn_reflns_av_sigmaI/netI     0.0447
_diffrn_reflns_theta_min     1.56
_diffrn_reflns_theta_max     26.99
_diffrn_reflns_theta_full     26.99
_diffrn_measured_fraction_theta_max     1.000
_diffrn_measured_fraction_theta_full     1.000
_diffrn_reflns_limit_h_min     -28
_diffrn_reflns_limit_h_max     28
_diffrn_reflns_limit_k_min     -20
_diffrn_reflns_limit_k_max     20
_diffrn_reflns_limit_l_min     -5
_diffrn_reflns_limit_l_max     6
_diffrn_standards_number     ?
_diffrn_standards_interval_count     ?
_diffrn_standards_interval_time     ?
_diffrn_standards_decay_%     ?
_refine_special_details
;
 Refinement of F^2^ against ALL reflections.  The weighted R-factor wR and
 goodness of fit S are based on F^2^, conventional R-factors R are based
 on F, with F set to zero for negative F^2^. The threshold expression of
 F^2^ > 2sigma(F^2^) is used only for calculating R-factors(gt) etc. and is
 not relevant to the choice of reflections for refinement.  R-factors based
 on F^2^ are statistically about twice as large as those based on F, and R-
 factors based on ALL data will be even larger.
;
_reflns_number_total     2778
_reflns_number_gt     2120
_reflns_threshold_expression     I>2\s(I)
_refine_ls_structure_factor_coef     Fsqd
_refine_ls_matrix_type     full
_refine_ls_R_factor_all     0.0671
_refine_ls_R_factor_gt     0.0431
_refine_ls_wR_factor_gt     0.0927
_refine_ls_wR_factor_ref     0.1042
_refine_ls_goodness_of_fit_ref     1.016
_refine_ls_restrained_S_all     1.015
_refine_ls_number_reflns     2778
_refine_ls_number_parameters     236
_refine_ls_number_restraints     1
_refine_ls_hydrogen_treatment     mixed
_refine_ls_weighting_scheme     calc
_refine_ls_weighting_details
         'calc w=1/[\s^2^(Fo^2^)+(0.0469P)^2^+0.1687P] where P=(Fo^2^+2Fc^2^)/3'
_atom_sites_solution_hydrogens     geom
_atom_sites_solution_primary     direct
_atom_sites_solution_secondary     difmap
_refine_ls_shift/su_max     0.001
_refine_ls_shift/su_mean     0.000
_refine_diff_density_max     0.157
_refine_diff_density_min     -0.156
_refine_ls_extinction_method     none
_refine_ls_extinction_coef     ?
_refine_ls_abs_structure_details     'Flack (1983), 691 Friedel pairs'
_refine_ls_abs_structure_Flack     0.08(11)
loop_
    _atom_type_symbol
    _atom_type_description
    _atom_type_scat_dispersion_real
    _atom_type_scat_dispersion_imag
    _atom_type_scat_source
    'C' 'C' 0.0033 0.0016
                         'International Tables Vol C Tables 4.2.6.8 and 6.1.1.4'
    'H' 'H' 0.0000 0.0000
                         'International Tables Vol C Tables 4.2.6.8 and 6.1.1.4'
    'N' 'N' 0.0061 0.0033
                         'International Tables Vol C Tables 4.2.6.8 and 6.1.1.4'
    'S' 'S' 0.1246 0.1234
                         'International Tables Vol C Tables 4.2.6.8 and 6.1.1.4'
    'O' 'O' 0.0106 0.0060
                         'International Tables Vol C Tables 4.2.6.8 and 6.1.1.4'
_computing_data_collection     'APEX2 (Bruker, 2007)'
_computing_cell_refinement     'SAINT (Bruker, 2007)'
_computing_data_reduction     'SAINT (Bruker, 2007)'
_computing_structure_solution     'SHELXS97 (Sheldrick, 2008)'
_computing_structure_refinement     'SHELXL97 (Sheldrick, 2008)'
_computing_molecular_graphics     'ORTEP-3 for Windows (Farrugia, 2012)'
_computing_publication_material
                                'WinGX (Farrugia, 2012) and PLATON (Spek, 2009)'
loop_
    _atom_site_type_symbol
    _atom_site_label
    _atom_site_fract_x
    _atom_site_fract_y
    _atom_site_fract_z
    _atom_site_U_iso_or_equiv
    _atom_site_adp_type
    _atom_site_calc_flag
    _atom_site_refinement_flags
    _atom_site_occupancy
    _atom_site_symmetry_multiplicity
    _atom_site_disorder_assembly
    _atom_site_disorder_group
    S S1 0.29327(3) 0.31834(4) -0.0279(2) 0.0491(2) Uani d . 1 1 . .
    O O1 0.10485(13) 0.45699(12) 0.4998(7) 0.0729(8) Uani d . 1 1 . .
    H H1 0.139(2) 0.454(3) 0.396(12) 0.13(2) Uiso d . 1 1 . .
    O O2A 0.2600(4) 0.6160(5) -0.080(3) 0.086(2) Uani d P 0.70 1 . .
    O O2B 0.2404(9) 0.6148(14) -0.184(7) 0.113(9) Uani d P 0.30 1 . .
    O O3 0.17722(11) 0.54989(12) 0.0569(8) 0.0883(10) Uani d . 1 1 . .
    N N1 0.19752(11) 0.39116(14) 0.2458(6) 0.0487(6) Uani d . 1 1 . .
    N N2 0.43249(11) 0.42497(15) -0.4324(6) 0.0524(7) Uani d . 1 1 . .
    C C1 0.10020(15) 0.38418(19) 0.6356(8) 0.0537(8) Uani d . 1 1 . .
    C C2 0.05554(16) 0.3758(2) 0.8360(8) 0.0656(10) Uani d . 1 1 . .
    H H2 0.0303 0.4203 0.8765 0.079 Uiso calc R 1 1 . .
    C C3 0.04824(15) 0.3022(2) 0.9757(10) 0.0681(9) Uani d . 1 1 . .
    H H3 0.0176 0.2972 1.1080 0.082 Uiso calc R 1 1 . .
    C C4 0.08544(16) 0.2361(2) 0.9225(8) 0.0649(9) Uani d . 1 1 . .
    H H4 0.0803 0.1867 1.0189 0.078 Uiso calc R 1 1 . .
    C C5 0.13008(15) 0.2433(2) 0.7273(8) 0.0568(8) Uani d . 1 1 . .
    H H5 0.1553 0.1984 0.6919 0.068 Uiso calc R 1 1 . .
    C C6 0.13862(13) 0.31758(16) 0.5781(7) 0.0459(7) Uani d . 1 1 . .
    C C7 0.18721(14) 0.32333(19) 0.3779(7) 0.0496(8) Uani d . 1 1 . .
    H H7 0.2133(13) 0.2791(19) 0.362(7) 0.058(10) Uiso d . 1 1 . .
    C C8 0.24460(12) 0.39946(16) 0.0600(7) 0.0449(7) Uani d . 1 1 . .
    C C9 0.26209(12) 0.47141(15) -0.0714(8) 0.0453(7) Uani d . 1 1 . .
    C C10 0.31599(13) 0.46149(16) -0.2347(7) 0.0458(7) Uani d . 1 1 . .
    C C11 0.34991(14) 0.52626(18) -0.3940(8) 0.0577(9) Uani d . 1 1 . .
    H H11A 0.3687 0.5645 -0.2645 0.069 Uiso calc R 1 1 . .
    H H11B 0.3216 0.5573 -0.5081 0.069 Uiso calc R 1 1 . .
    C C12 0.39840(14) 0.48860(19) -0.5785(7) 0.0569(8) Uani d . 1 1 . .
    H H12A 0.3795 0.4647 -0.7420 0.068 Uiso calc R 1 1 . .
    H H12B 0.4260 0.5317 -0.6400 0.068 Uiso calc R 1 1 . .
    C C13 0.39395(13) 0.35399(18) -0.3697(7) 0.0517(8) Uani d . 1 1 . .
    H H13A 0.4153 0.3161 -0.2474 0.062 Uiso calc R 1 1 . .
    H H13B 0.3841 0.3248 -0.5402 0.062 Uiso calc R 1 1 . .
    C C14 0.33712(13) 0.38294(17) -0.2328(7) 0.0468(7) Uani d . 1 1 . .
    C C15 0.48474(16) 0.3986(2) -0.5965(8) 0.0727(11) Uani d . 1 1 . .
    H H15A 0.5112 0.4449 -0.6272 0.109 Uiso calc R 1 1 . .
    H H15B 0.4711 0.3773 -0.7722 0.109 Uiso calc R 1 1 . .
    H H15C 0.5063 0.3561 -0.4979 0.109 Uiso calc R 1 1 . .
    C C16 0.23215(14) 0.55284(17) -0.0432(10) 0.0571(8) Uani d . 1 1 . .
    C C17 0.1444(2) 0.6277(2) 0.0843(15) 0.1079(19) Uani d . 1 1 . .
    H H17A 0.1400 0.6413 0.2799 0.129 Uiso calc R 1 1 . .
    H H17B 0.1674 0.6716 -0.0041 0.129 Uiso calc R 1 1 . .
    C C18 0.0884(2) 0.6222(3) -0.036(2) 0.166(4) Uani d . 1 1 . .
    H H18A 0.0663 0.6724 -0.0026 0.249 Uiso calc R 1 1 . .
    H H18B 0.0666 0.5764 0.0434 0.249 Uiso calc R 1 1 . .
    H H18C 0.0928 0.6139 -0.2325 0.249 Uiso calc R 1 1 . .
loop_
    _atom_site_aniso_label
    _atom_site_aniso_U_11
    _atom_site_aniso_U_22
    _atom_site_aniso_U_33
    _atom_site_aniso_U_12
    _atom_site_aniso_U_13
    _atom_site_aniso_U_23
    S1 0.0510(4) 0.0387(3) 0.0577(5) -0.0018(3) -0.0006(4) 0.0037(4)
    O1 0.0915(18) 0.0470(12) 0.080(2) 0.0143(11) 0.0188(17) 0.0050(14)
    O2B 0.071(12) 0.067(9) 0.20(3) 0.008(8) 0.023(12) 0.057(13)
    O2A 0.074(5) 0.034(2) 0.150(8) -0.008(3) 0.006(5) 0.000(4)
    O3 0.0702(15) 0.0412(11) 0.153(3) 0.0134(10) 0.0125(18) 0.0042(17)
    N1 0.0494(13) 0.0428(13) 0.0538(17) -0.0065(10) -0.0035(13) -0.0020(12)
    N2 0.0510(14) 0.0611(15) 0.0451(16) -0.0100(12) -0.0020(12) -0.0006(13)
    C1 0.0553(18) 0.0520(17) 0.054(2) -0.0013(14) -0.0023(16) -0.0028(16)
    C2 0.068(2) 0.059(2) 0.070(3) 0.0040(16) 0.0080(19) -0.0106(19)
    C3 0.0651(18) 0.078(2) 0.061(2) -0.0085(17) 0.014(2) -0.001(2)
    C4 0.072(2) 0.0601(18) 0.062(3) -0.0068(16) 0.006(2) 0.0011(19)
    C5 0.0626(19) 0.0486(17) 0.059(2) -0.0020(15) 0.0021(18) -0.0007(16)
    C6 0.0500(16) 0.0436(15) 0.0440(17) -0.0025(12) -0.0052(14) -0.0033(14)
    C7 0.0480(16) 0.0423(16) 0.059(2) -0.0010(13) -0.0046(14) -0.0015(15)
    C8 0.0411(14) 0.0402(14) 0.053(2) -0.0044(11) -0.0078(13) -0.0001(14)
    C9 0.0470(14) 0.0384(13) 0.050(2) -0.0062(11) -0.0098(16) -0.0007(15)
    C10 0.0487(15) 0.0394(15) 0.0494(19) -0.0056(12) -0.0098(16) -0.0005(14)
    C11 0.0621(19) 0.0505(17) 0.061(2) -0.0111(15) -0.0065(18) 0.0088(17)
    C12 0.0663(19) 0.0605(17) 0.044(2) -0.0129(15) -0.0008(17) 0.0017(17)
    C13 0.0527(17) 0.0532(16) 0.049(2) -0.0044(14) -0.0063(15) 0.0006(16)
    C14 0.0450(15) 0.0449(16) 0.051(2) -0.0069(12) -0.0093(15) 0.0025(15)
    C15 0.065(2) 0.092(3) 0.061(3) -0.0069(18) 0.0067(19) -0.001(2)
    C16 0.0576(17) 0.0414(15) 0.072(2) -0.0035(13) -0.005(2) 0.001(2)
    C17 0.095(3) 0.0472(19) 0.182(6) 0.025(2) 0.000(4) -0.009(3)
    C18 0.108(4) 0.109(4) 0.280(10) 0.057(3) -0.054(6) -0.071(6)
_geom_special_details
;
 All esds (except the esd in the dihedral angle between two l.s. planes)
 are estimated using the full covariance matrix.  The cell esds are taken
 into account individually in the estimation of esds in distances, angles
 and torsion angles; correlations between esds in cell parameters are only
 used when they are defined by crystal symmetry.  An approximate (isotropic)
 treatment of cell esds is used for estimating esds involving l.s. planes.
;
loop_
    _geom_bond_atom_site_label_1
    _geom_bond_atom_site_label_2
    _geom_bond_site_symmetry_2
    _geom_bond_distance
    _geom_bond_publ_flag
    S1 C8 . 1.745(3) ?
    S1 C14 . 1.730(3) ?
    O1 H1 . 0.91(5) ?
    O2A O2B . 0.66(3) ?
    O3 C17 . 1.455(4) ?
    N1 C8 . 1.375(4) ?
    N2 C12 . 1.454(4) ?
    N2 C15 . 1.459(4) ?
    C1 O1 . 1.349(4) ?
    C2 C1 . 1.383(5) ?
    C2 H2 . 0.9300 ?
    C3 C2 . 1.375(5) ?
    C3 C4 . 1.370(4) ?
    C3 H3 . 0.9300 ?
    C4 C5 . 1.364(5) ?
    C4 H4 . 0.9300 ?
    C5 C6 . 1.411(4) ?
    C5 H5 . 0.9300 ?
    C6 C1 . 1.396(4) ?
    C7 N1 . 1.287(4) ?
    C7 C6 . 1.442(4) ?
    C7 H7 . 0.92(3) ?
    C8 C9 . 1.378(4) ?
    C9 C10 . 1.432(4) ?
    C9 C16 . 1.478(4) ?
    C10 C11 . 1.497(4) ?
    C11 C12 . 1.515(5) ?
    C11 H11A . 0.9700 ?
    C11 H11B . 0.9700 ?
    C12 H12A . 0.9700 ?
    C12 H12B . 0.9700 ?
    C13 N2 . 1.458(4) ?
    C13 C14 . 1.489(4) ?
    C13 H13A . 0.9700 ?
    C13 H13B . 0.9700 ?
    C14 C10 . 1.352(4) ?
    C15 H15A . 0.9600 ?
    C15 H15B . 0.9600 ?
    C15 H15C . 0.9600 ?
    C16 O2A . 1.203(10) ?
    C16 O2B . 1.22(3) ?
    C16 O3 . 1.303(4) ?
    C17 C18 . 1.366(7) ?
    C17 H17A . 0.9700 ?
    C17 H17B . 0.9700 ?
    C18 H18A . 0.9600 ?
    C18 H18B . 0.9600 ?
    C18 H18C . 0.9600 ?
loop_
    _geom_angle_atom_site_label_1
    _geom_angle_atom_site_label_2
    _geom_angle_atom_site_label_3
    _geom_angle_site_symmetry_1
    _geom_angle_site_symmetry_3
    _geom_angle
    _geom_angle_publ_flag
    C14 S1 C8 . . 91.59(14) ?
    C1 O1 H1 . . 106(3) ?
    C16 O3 C17 . . 117.6(3) ?
    C7 N1 C8 . . 122.5(3) ?
    C12 N2 C13 . . 110.8(2) ?
    C12 N2 C15 . . 110.7(3) ?
    C15 N2 C13 . . 109.9(3) ?
    O1 C1 C2 . . 118.4(3) ?
    O1 C1 C6 . . 122.0(3) ?
    C2 C1 C6 . . 119.6(3) ?
    C1 C2 H2 . . 119.7 ?
    C3 C2 C1 . . 120.5(3) ?
    C3 C2 H2 . . 119.7 ?
    C2 C3 H3 . . 119.6 ?
    C4 C3 C2 . . 120.9(4) ?
    C4 C3 H3 . . 119.6 ?
    C3 C4 H4 . . 120.2 ?
    C5 C4 C3 . . 119.6(3) ?
    C5 C4 H4 . . 120.2 ?
    C4 C5 C6 . . 121.2(3) ?
    C4 C5 H5 . . 119.4 ?
    C6 C5 H5 . . 119.4 ?
    C1 C6 C5 . . 118.3(3) ?
    C1 C6 C7 . . 122.1(3) ?
    C5 C6 C7 . . 119.5(3) ?
    N1 C7 C6 . . 121.0(3) ?
    N1 C7 H7 . . 121(2) ?
    C6 C7 H7 . . 118(2) ?
    N1 C8 S1 . . 123.2(2) ?
    N1 C8 C9 . . 126.2(3) ?
    C9 C8 S1 . . 110.5(2) ?
    C8 C9 C10 . . 112.9(2) ?
    C8 C9 C16 . . 125.8(3) ?
    C10 C9 C16 . . 121.3(3) ?
    C9 C10 C11 . . 128.0(3) ?
    C14 C10 C9 . . 112.8(3) ?
    C14 C10 C11 . . 119.2(3) ?
    C10 C11 C12 . . 111.7(2) ?
    C10 C11 H11A . . 109.3 ?
    C10 C11 H11B . . 109.3 ?
    C12 C11 H11A . . 109.3 ?
    C12 C11 H11B . . 109.3 ?
    H11A C11 H11B . . 107.9 ?
    N2 C12 C11 . . 111.4(3) ?
    N2 C12 H12A . . 109.3 ?
    N2 C12 H12B . . 109.3 ?
    C11 C12 H12A . . 109.3 ?
    C11 C12 H12B . . 109.3 ?
    H12A C12 H12B . . 108.0 ?
    N2 C13 C14 . . 109.5(2) ?
    N2 C13 H13A . . 109.8 ?
    N2 C13 H13B . . 109.8 ?
    C14 C13 H13A . . 109.8 ?
    C14 C13 H13B . . 109.8 ?
    H13A C13 H13B . . 108.2 ?
    C10 C14 S1 . . 112.2(2) ?
    C10 C14 C13 . . 125.5(3) ?
    C13 C14 S1 . . 122.1(2) ?
    N2 C15 H15A . . 109.5 ?
    N2 C15 H15B . . 109.5 ?
    N2 C15 H15C . . 109.5 ?
    H15A C15 H15B . . 109.5 ?
    H15A C15 H15C . . 109.5 ?
    H15B C15 H15C . . 109.5 ?
    O2A C16 O3 . . 123.9(5) ?
    O2A C16 C9 . . 120.9(5) ?
    O2B C16 O3 . . 111.8(11) ?
    O2B C16 C9 . . 127.8(14) ?
    O3 C16 C9 . . 114.6(3) ?
    C18 C17 O3 . . 110.8(4) ?
    C18 C17 H17A . . 109.5 ?
    C18 C17 H17B . . 109.5 ?
    O3 C17 H17A . . 109.5 ?
    O3 C17 H17B . . 109.5 ?
    H17A C17 H17B . . 108.1 ?
    C17 C18 H18A . . 109.5 ?
    C17 C18 H18B . . 109.5 ?
    C17 C18 H18C . . 109.5 ?
    H18A C18 H18B . . 109.5 ?
    H18A C18 H18C . . 109.5 ?
    H18B C18 H18C . . 109.5 ?
loop_
    _geom_torsion_atom_site_label_1
    _geom_torsion_atom_site_label_2
    _geom_torsion_atom_site_label_3
    _geom_torsion_atom_site_label_4
    _geom_torsion_site_symmetry_1
    _geom_torsion_site_symmetry_2
    _geom_torsion_site_symmetry_3
    _geom_torsion_site_symmetry_4
    _geom_torsion
    _geom_torsion_publ_flag
    C14 S1 C8 N1 . . . . -175.9(3) ?
    C14 S1 C8 C9 . . . . 1.3(3) ?
    C8 S1 C14 C10 . . . . -0.1(3) ?
    C8 S1 C14 C13 . . . . 175.6(3) ?
    C16 O3 C17 C18 . . . . 129.0(6) ?
    C7 N1 C8 S1 . . . . 2.8(4) ?
    C7 N1 C8 C9 . . . . -173.9(3) ?
    C13 N2 C12 C11 . . . . 66.6(3) ?
    C15 N2 C12 C11 . . . . -171.1(3) ?
    C3 C2 C1 O1 . . . . 178.6(4) ?
    C3 C2 C1 C6 . . . . -0.9(5) ?
    C4 C3 C2 C1 . . . . 0.9(6) ?
    C2 C3 C4 C5 . . . . -0.4(6) ?
    C3 C4 C5 C6 . . . . -0.2(5) ?
    C4 C5 C6 C1 . . . . 0.2(5) ?
    C4 C5 C6 C7 . . . . 178.6(3) ?
    C5 C6 C1 O1 . . . . -179.1(3) ?
    C5 C6 C1 C2 . . . . 0.4(5) ?
    C7 C6 C1 O1 . . . . 2.5(5) ?
    C7 C6 C1 C2 . . . . -178.0(3) ?
    C6 C7 N1 C8 . . . . 178.0(3) ?
    N1 C7 C6 C1 . . . . 0.9(5) ?
    N1 C7 C6 C5 . . . . -177.5(3) ?
    S1 C8 C9 C10 . . . . -2.1(3) ?
    S1 C8 C9 C16 . . . . -179.1(3) ?
    N1 C8 C9 C10 . . . . 175.0(3) ?
    N1 C8 C9 C16 . . . . -2.0(5) ?
    C8 C9 C10 C11 . . . . -176.8(3) ?
    C8 C9 C10 C14 . . . . 2.1(4) ?
    C16 C9 C10 C11 . . . . 0.3(5) ?
    C16 C9 C10 C14 . . . . 179.2(3) ?
    C8 C9 C16 O2A . . . . 153.8(7) ?
    C8 C9 C16 O2B . . . . -168.6(14) ?
    C8 C9 C16 O3 . . . . -17.9(5) ?
    C10 C9 C16 O2A . . . . -22.9(8) ?
    C10 C9 C16 O2B . . . . 14.7(14) ?
    C10 C9 C16 O3 . . . . 165.4(3) ?
    C9 C10 C11 C12 . . . . -170.4(3) ?
    C14 C10 C11 C12 . . . . 10.8(4) ?
    C10 C11 C12 N2 . . . . -44.3(3) ?
    C14 C13 N2 C12 . . . . -50.4(4) ?
    C14 C13 N2 C15 . . . . -173.1(3) ?
    N2 C13 C14 S1 . . . . -157.9(2) ?
    N2 C13 C14 C10 . . . . 17.1(4) ?
    S1 C14 C10 C9 . . . . -1.1(4) ?
    S1 C14 C10 C11 . . . . 177.9(2) ?
    C13 C14 C10 C9 . . . . -176.5(3) ?
    C13 C14 C10 C11 . . . . 2.4(5) ?
    O3 C16 O2A O2B . . . . -76(4) ?
    C9 C16 O2A O2B . . . . 113(3) ?
    O3 C16 O2B O2A . . . . 120(3) ?
    C9 C16 O2B O2A . . . . -89(4) ?
    O2A C16 O3 C17 . . . . 10.0(9) ?
    O2B C16 O3 C17 . . . . -23.2(16) ?
    C9 C16 O3 C17 . . . . -178.6(4) ?
loop_
    _geom_hbond_atom_site_label_D
    _geom_hbond_atom_site_label_H
    _geom_hbond_atom_site_label_A
    _geom_hbond_site_symmetry_A
    _geom_hbond_distance_DH
    _geom_hbond_distance_HA
    _geom_hbond_distance_DA
    _geom_hbond_angle_DHA
    _geom_hbond_publ_flag
    O1 H1 O3 . 0.90(5) 2.40(5) 3.053(4) 129(4) yes
    O1 H1 N1 . 0.90(5) 1.79(5) 2.605(4) 148(4) yes
    C12 H12A Cg1 1_554 0.97 2.77 3.701(3) 161 yes
data_global
_journal_date_recd_electronic     2013-06-05
_journal_date_accepted     2013-06-13
_journal_name_full     'Acta Crystallographica, Section E'
_journal_year     2013
_journal_volume     69
_journal_issue      7
_journal_page_first     o1116
_journal_page_last     o1117
_journal_paper_category     QO
_journal_paper_doi     10.1107/S1600536813016474
_journal_coeditor_code     SU2610
_publ_contact_author
;
Dr Tuncer H\"okelek
Hacettepe University
Department of Physics
06532 Beytepe
Ankara
Turkey
;
_publ_contact_author_email     merzifon@hacettepe.edu.tr
_publ_contact_author_fax     '90(312)2352550'
_publ_contact_author_phone     '90(312)2977242'
_publ_section_title
;\
Ethyl
2-[(2-hydroxybenzylidene)amino]-6-methyl-4,5,6,7-tetrahydrothieno[2,3-\
<i>c</i>]pyridine-3-carboxylate
;
loop_
    _publ_author_name
    _publ_author_address
    '\,Colak, Naki'
;
Department of Chemistry
Hitit University
19030 \,Corum
Turkey
;
    'K\"ose, Dursun Ali'
;
Department of Chemistry
Hitit University
19030 \,Corum
Turkey
;
    'Mar\?im, Nazmiye'
;
Department of Chemistry
Hitit University
19030 \,Corum
Turkey
;
    '\,Celik, \"Omer'
;
Department of Physics
Dicle University
21280 Sur
Diyarbak\?ir
Turkey
;
    'H\"okelek, Tuncer'
;
Department of Physics
Hacettepe University
06800 Beytepe
Ankara
Turkey
;
