# Supplementary material for: Ethyl 2-[(2-hy­droxy­benzyl­idene)amino]-6-methyl-4,5,6,7-tetra­hydro­thieno[2,3-c]pyridine-3-carboxyl­ate
Source: Acta Crystallogr Sect E Struct Rep Online. 2013 Jun 19;69(Pt 7):o1116–7. doi: 10.1107/S1600536813016474 (PMC3770388; doi:10.1107/S1600536813016474)
Supplement: Supplementary file 2 [file e-69-o1116-Isup2.hkl]

#
# h,k,l, Fc-squared, Fo-squared, sigma(Fo-squared) and status flag
#
data_I
_shelx_title ' QQQ in Pna2(1)'
_shelx_refln_list_code          4
_shelx_F_calc_maximum      150.55
_exptl_crystal_F_000       728.00
_reflns_d_resolution_high  0.7830
 
loop_
 _symmetry_equiv_pos_as_xyz
 'x, y, z'
 '-x, -y, z+1/2'
 '-x+1/2, y+1/2, z+1/2'
 'x+1/2, -y+1/2, z'
 
_cell_length_a    22.0243
_cell_length_b    16.1559
_cell_length_c     4.8055
_cell_angle_alpha  90.000
_cell_angle_beta   90.000
_cell_angle_gamma  90.000
 
_shelx_F_squared_multiplier     1.000
 
loop_
 _refln_index_h
 _refln_index_k
 _refln_index_l
 _refln_F_squared_calc
 _refln_F_squared_meas
 _refln_F_squared_sigma
 _refln_observed_status
  16   0  -5       17.30       30.34     15.28 o
  16   0  -4       63.38       66.21     19.93 o
  18   0  -4        0.76       20.37     16.83 o
  20   0  -4        6.62       12.18     15.94 o
  15   1  -4       12.75       10.41     13.51 o
  16   1  -4       34.80       18.82     14.61 o
  17   1  -4        0.09       12.14     25.35 o
  18   1  -4       17.63       30.19     11.66 o
  19   1  -4        0.91        0.23      8.69 o
  20   1  -4        3.88       -2.28     13.73 o
  21   1  -4        6.31       -0.97     12.40 o
  14   2  -4       82.78      132.86     22.81 o
  15   2  -4       26.82       58.46     17.71 o
  16   2  -4       16.47        7.97     13.51 o
  17   2  -4       10.93       18.12     14.39 o
  18   2  -4        2.34       -8.97      8.97 o
  19   2  -4       12.75       18.16     20.15 o
  20   2  -4        6.39       -2.76     24.03 o
  21   2  -4        9.85       -0.28     23.69 o
  12   3  -4       40.58       32.55     13.29 o
  13   3  -4        5.84       29.45     11.96 o
  14   3  -4       27.77       19.93     12.84 o
  15   3  -4      109.27      126.00     22.14 o
  16   3  -4       50.06       38.75     15.50 o
  17   3  -4       64.59       87.24     20.37 o
  18   3  -4        4.89       -8.92      8.92 o
  19   3  -4       12.87        4.81     10.26 o
  20   3  -4       13.55       20.29     11.74 o
  19   4  -4        1.45       -5.31     13.95 o
  20   4  -4        2.04      -12.18     17.27 o
  19   5  -4       13.85       41.85     21.04 o
  20   5  -4        4.91       -8.64     13.73 o
  14   0  -3       69.98       84.59     21.26 o
  16   0  -3       99.70       94.99     21.26 o
  18   0  -3      143.32      138.84     25.91 o
  20   0  -3       91.88       83.04     23.25 o
  22   0  -3        0.06        4.21     16.16 o
  24   0  -3       27.63       -1.99     15.72 o
  13   1  -3      303.27      273.03     26.13 o
  14   1  -3      101.24       90.79     20.81 o
  15   1  -3       36.80       28.00     12.29 o
  16   1  -3       26.18       34.13     11.57 o
  17   1  -3        0.73        3.00      9.23 o
  18   1  -3       14.83       20.39     11.85 o
  19   1  -3       18.39        9.10     10.77 o
  20   1  -3       68.93       82.32     16.58 o
  21   1  -3       12.18        6.22     16.39 o
  22   1  -3       16.08        2.51     11.33 o
  23   1  -3        4.75        8.55     11.42 o
  24   1  -3       10.73       -3.50      9.85 o
  12   2  -3      314.45      338.57     27.24 o
  13   2  -3       11.80        7.31     13.51 o
  14   2  -3       83.56       79.72     18.16 o
  15   2  -3       31.05       21.04     14.39 o
  16   2  -3       33.80       58.38     13.33 o
  17   2  -3       39.84       28.06     11.63 o
  18   2  -3       11.22        0.32     16.72 o
  19   2  -3       40.12       17.71     18.38 o
  20   2  -3       25.03       36.25     12.88 o
  21   2  -3       15.72       14.96     12.45 o
  22   2  -3        3.18       -0.62      9.81 o
  23   2  -3        2.76       -9.70      9.70 o
  24   2  -3        3.75       -7.63      7.63 o
  11   3  -3      987.30      931.35     38.97 o
  12   3  -3      174.32      189.99     23.47 o
  13   3  -3       78.17       65.32     17.27 o
  14   3  -3       39.66       47.61     16.39 o
  15   3  -3        1.86       10.19     12.40 o
  16   3  -3       56.33       30.78     15.50 o
  17   3  -3       11.13       -3.22     12.84 o
  18   3  -3       11.77        7.20      9.83 o
  19   3  -3       47.60       36.53     12.72 o
  20   3  -3        5.27        4.30      9.93 o
  21   3  -3       38.25       24.09     10.74 o
  22   3  -3        0.79      -11.16     11.83 o
  23   3  -3        5.28       -2.32      8.22 o
  24   3  -3        8.87       10.53      9.58 o
   9   4  -3       55.47       58.24     13.06 o
  10   4  -3       49.17       54.69     12.84 o
  11   4  -3      422.98      431.79     27.24 o
  12   4  -3       16.47       12.40     11.51 o
  13   4  -3      205.06      174.93     22.81 o
  14   4  -3       43.86       27.46     13.95 o
  15   4  -3      116.74       95.44     19.04 o
  16   4  -3       28.80       24.58     13.73 o
  17   4  -3      170.24      183.70     19.42 o
  18   4  -3        0.41       -6.00     12.07 o
  19   4  -3       82.99       84.29     13.07 o
  20   4  -3        8.07       -3.12     16.29 o
  21   4  -3       26.51       14.14      9.49 o
  22   4  -3        0.06        3.71      8.10 o
  23   4  -3        0.97       -7.08      7.08 o
   7   5  -3      356.30      354.51     19.49 o
   8   5  -3       60.52       58.68     11.29 o
   9   5  -3      686.46      656.33     29.23 o
  10   5  -3      313.61      307.35     21.92 o
  11   5  -3       37.50       49.16     13.29 o
  12   5  -3      192.07      196.41     20.59 o
  13   5  -3      274.54      320.63     24.14 o
  14   5  -3       11.88        0.66     10.41 o
  15   5  -3       53.91       62.89     16.83 o
  16   5  -3       22.98       12.91     15.28 o
  17   5  -3        0.97      -10.63     10.63 o
  18   5  -3        4.21       -6.29      7.40 o
  19   5  -3        3.92        1.04     11.08 o
  20   5  -3       28.78       34.51      9.54 o
  21   5  -3       17.49        8.43     12.11 o
  22   5  -3        8.72       11.45     10.19 o
  23   5  -3       25.32       13.80     11.59 o
   6   6  -3      272.48      252.43     15.50 o
   7   6  -3      225.34      250.66     16.16 o
   8   6  -3      203.18      181.80     15.72 o
   9   6  -3      316.20      328.61     20.59 o
  10   6  -3       42.90       37.87     10.85 o
  11   6  -3       17.37        8.64      9.30 o
  12   6  -3       92.90       80.60     15.06 o
  13   6  -3       50.27       43.87     10.53 o
  14   6  -3       14.56        4.16     17.49 o
  15   6  -3       18.73       23.06      9.68 o
  16   6  -3       40.87       48.72     14.84 o
  17   6  -3       16.79        4.43     10.41 o
  18   6  -3       65.08       78.83     17.94 o
  19   6  -3        4.74       32.77     19.26 o
  20   6  -3       28.51       58.24     22.59 o
  21   6  -3        8.10       -7.75     14.39 o
  22   6  -3        1.78        8.86     17.05 o
  23   6  -3       11.72      -18.16     18.16 o
  19   7  -3        4.69       34.76     20.81 o
  20   7  -3        7.96       -0.22     16.16 o
  21   7  -3        0.86       -0.89     15.94 o
  22   7  -3       31.72       17.27     23.03 o
  19   8  -3       19.05       46.72     20.37 o
  20   8  -3       73.13       87.24     25.24 o
  21   8  -3        0.32      -15.50     15.50 o
  20   9  -3       16.64       22.36     17.94 o
  21   9  -3        9.91       18.60     19.26 o
  20  10  -3        3.67       31.00     19.49 o
  12   0  -2        3.03       11.07     10.63 o
  14   0  -2       88.45      118.02     22.36 o
  16   0  -2       60.53       33.88     16.83 o
  18   0  -2        1.67      -13.06     13.73 o
  20   0  -2       78.80       88.79     22.81 o
  22   0  -2       31.94       27.20     14.35 o
  24   0  -2       21.23       -3.20     12.45 o
  26   0  -2       27.94       28.01     14.54 o
  11   1  -2      122.53      113.82     17.49 o
  12   1  -2       18.35        9.08     10.63 o
  13   1  -2        3.56        1.76     16.72 o
  14   1  -2      339.35      325.32     19.34 o
  15   1  -2      382.14      377.41     24.03 o
  16   1  -2      434.04      442.44     23.95 o
  17   1  -2      107.14      123.13     16.35 o
  18   1  -2       53.57       53.25     13.30 o
  19   1  -2       46.63       38.58     13.55 o
  20   1  -2       57.26       80.10     17.38 o
  21   1  -2        9.77        0.19     12.00 o
  22   1  -2        4.27       -0.88     22.25 o
  23   1  -2       19.26       -1.53      8.58 o
  24   1  -2        3.42       -6.74      8.88 o
  25   1  -2        5.88       -4.43      7.83 o
  26   1  -2       16.39        2.38      8.44 o
   9   2  -2       65.23       62.22     12.62 o
  10   2  -2      190.69      191.32     17.05 o
  11   2  -2      269.86      280.78     22.14 o
  12   2  -2      312.69      294.28     23.03 o
  13   2  -2      377.02      350.53     25.91 o
  14   2  -2      179.08      209.08     18.47 o
  15   2  -2       41.81       25.66     11.11 o
  16   2  -2        9.94       30.97     11.63 o
  17   2  -2       12.95       14.41     11.33 o
  18   2  -2       27.62       -2.66      9.04 o
  19   2  -2       17.52       19.59      9.77 o
  20   2  -2       34.22       26.37     10.84 o
  21   2  -2       50.66       45.69     11.69 o
  22   2  -2       12.31       -2.27     11.52 o
  23   2  -2       19.57       14.78      9.85 o
  24   2  -2       30.78       19.19      9.79 o
  25   2  -2       26.37       32.83     10.00 o
  26   2  -2        2.62        6.66      8.15 o
   8   3  -2      109.96      105.62     13.51 o
   9   3  -2      631.62      578.38     25.91 o
  10   3  -2      214.39      239.81     18.60 o
  11   3  -2      348.54      389.94     24.36 o
  12   3  -2      131.56      165.41     20.81 o
  13   3  -2      493.58      491.36     30.11 o
  14   3  -2      299.07      283.21     25.91 o
  15   3  -2      271.36      263.44     25.13 o
  16   3  -2       23.58       26.85     11.00 o
  17   3  -2      277.09      264.86     18.35 o
  18   3  -2       11.82       14.69     10.77 o
  19   3  -2       43.59       43.44     11.15 o
  20   3  -2       30.03       28.46     10.52 o
  21   3  -2       37.07       15.98     10.33 o
  22   3  -2       25.73       13.72     10.39 o
  23   3  -2        2.86        3.70      8.76 o
  24   3  -2        0.89       -3.85      7.01 o
  25   3  -2        3.24        6.17      7.77 o
  26   3  -2       10.44       13.80      8.39 o
   0   4  -2      466.13      524.80     18.60 o
   1   4  -2     2041.51     2075.49     46.28 o
   2   4  -2        0.11       -1.77      1.77 o
   6   4  -2     1086.88     1061.99     29.67 o
   7   4  -2     1620.59     1670.05     40.97 o
   8   4  -2      239.21      221.65     15.94 o
   9   4  -2      491.90      497.78     23.47 o
  10   4  -2      278.44      290.30     19.71 o
  11   4  -2      380.70      389.28     23.69 o
  12   4  -2       33.47       39.86     13.06 o
  13   4  -2      547.51      505.31     29.23 o
  14   4  -2      113.04      123.80     27.68 o
  15   4  -2       28.19       34.56     10.54 o
  16   4  -2       99.01       97.69     13.30 o
  17   4  -2        6.37       10.10      8.11 o
  18   4  -2       40.78       23.15     14.54 o
  19   4  -2       22.22       10.51      8.75 o
  20   4  -2       40.19       26.62     13.82 o
  21   4  -2        8.21       12.56      7.97 o
  22   4  -2        3.67        2.03      8.09 o
  23   4  -2       28.28       37.43      9.84 o
  24   4  -2        4.55        1.82      7.64 o
  25   4  -2       19.66       29.07     14.49 o
  26   4  -2        6.31       15.94     13.73 o
   1   5  -2      109.97      124.31      5.10 o
   2   5  -2       86.15       86.89      5.21 o
   3   5  -2      349.08      346.54     13.95 o
   4   5  -2       88.78       89.02      7.75 o
   5   5  -2      236.18      220.10     11.96 o
   6   5  -2      145.64      144.82     11.07 o
   7   5  -2      391.15      400.79     17.94 o
   8   5  -2      399.03      401.68     19.49 o
   9   5  -2      259.81      261.29     17.05 o
  10   5  -2      169.46      150.35     15.94 o
  11   5  -2       35.35       59.80     18.82 o
  12   5  -2      393.47      360.56     18.25 o
  13   5  -2       38.26       40.23     10.31 o
  14   5  -2       93.15       88.81     13.19 o
  15   5  -2       88.23       97.61     13.96 o
  16   5  -2      192.51      195.89     15.92 o
  17   5  -2      128.04      138.38     15.65 o
  18   5  -2      183.62      198.55     16.98 o
  19   5  -2       66.77       59.82     11.01 o
  20   5  -2       23.30       36.35     10.10 o
  21   5  -2       53.07       46.36     10.62 o
  22   5  -2       51.07       52.10     16.74 o
  23   5  -2        1.46       11.04      9.91 o
  24   5  -2        7.36       21.22     10.28 o
  25   5  -2       17.89       28.21      8.30 o
   3   6  -2      551.48      577.56     10.04 o
   4   6  -2       91.06       95.49      4.94 o
   5   6  -2       28.35       28.70      5.87 o
   6   6  -2      341.47      319.03     10.74 o
   7   6  -2      217.19      225.63     10.25 o
   8   6  -2      281.48      276.26     23.03 o
   9   6  -2       83.07       85.25      9.20 o
  10   6  -2      268.44      262.71     13.71 o
  11   6  -2      197.44      215.06     13.49 o
  12   6  -2      700.50      699.97     23.26 o
  13   6  -2      387.53      368.88     18.50 o
  14   6  -2      115.61      132.41     17.38 o
  15   6  -2       76.06       99.23     16.16 o
  16   6  -2       78.78       53.23      9.83 o
  17   6  -2       66.22       75.34     10.94 o
  18   6  -2        5.36        4.42      6.63 o
  19   6  -2       93.81      116.99     17.50 o
  20   6  -2       55.98       81.17     11.51 o
  21   6  -2      113.58      121.06     15.17 o
  22   6  -2       18.87       51.49      9.15 o
  23   6  -2       26.74       36.92     13.73 o
  24   6  -2       24.77       54.65     13.68 o
  25   6  -2       10.41       16.25     12.07 o
   5   7  -2       12.68       16.39      4.21 o
   6   7  -2      657.97      621.78     21.70 o
   7   7  -2       11.33       17.80      4.15 o
   8   7  -2      311.81      301.87     12.40 o
   9   7  -2       30.19       47.00      6.65 o
  10   7  -2      120.63      125.55      9.73 o
  11   7  -2       45.40       51.73      8.51 o
  12   7  -2      587.49      612.03     45.28 o
  13   7  -2       42.20       49.57      9.46 o
  14   7  -2      165.21      166.54     14.17 o
  15   7  -2       40.25       55.57      9.87 o
  16   7  -2       46.92       60.90     10.26 o
  17   7  -2       29.68       53.92     15.58 o
  18   7  -2       68.66       73.78     14.08 o
  19   7  -2        3.56       22.08     11.63 o
  20   7  -2       54.66       73.79     15.17 o
  21   7  -2       29.09       21.12     13.84 o
  22   7  -2       16.36       18.83     28.68 o
  23   7  -2        0.93       10.92     19.49 o
  24   7  -2       29.49       11.29     20.81 o
   6   8  -2      117.15      120.24      7.75 o
   7   8  -2       97.79       91.45      8.64 o
   8   8  -2      339.36      333.92     17.94 o
   9   8  -2      135.81      138.84     13.29 o
  10   8  -2      250.11      257.53     18.60 o
  11   8  -2      308.96      322.41     22.59 o
  12   8  -2      577.60      542.51     30.11 o
  13   8  -2       21.73       27.90     11.29 o
  14   8  -2      131.20      123.78     20.15 o
  15   8  -2       44.64       51.15     13.95 o
  16   8  -2       21.02       33.21     11.74 o
  17   8  -2       27.54       35.99     12.95 o
  18   8  -2        7.75       21.89      8.45 o
  19   8  -2       40.02       50.07     21.15 o
  20   8  -2       34.19       21.04     20.59 o
  21   8  -2       11.01       -5.98     14.39 o
  22   8  -2       30.45       -5.76     16.83 o
  23   8  -2        9.51        8.64     17.05 o
  24   8  -2       17.98       27.46     21.48 o
  18   9  -2       45.72       31.66     18.38 o
  19   9  -2       47.92       29.01     18.82 o
  20   9  -2       73.06       83.26     24.80 o
  21   9  -2       74.65       74.84     26.13 o
  22   9  -2        5.73        9.96     19.26 o
  23   9  -2       15.72       12.84     20.37 o
  18  10  -2       29.31       29.67     17.71 o
  19  10  -2       22.33       14.17     18.82 o
  20  10  -2        5.68       16.61     18.16 o
  21  10  -2       26.78       48.94     21.70 o
  22  10  -2        7.48       10.63     19.93 o
  18  11  -2       12.24       13.51     17.71 o
  19  11  -2       64.81       62.00     22.36 o
  20  11  -2        2.56        6.42     15.72 o
  21  11  -2       13.33        8.86     19.71 o
  18  12  -2        0.96       11.74     16.39 o
  19  12  -2       11.56       23.69     17.94 o
  20  12  -2        6.45       25.46     19.71 o
  18  13  -2       41.57       39.19     20.81 o
  19  13  -2        4.69      -14.17     15.06 o
  18  14  -2        1.22       10.85     17.05 o
   2   0  -1     4057.40     3941.06     79.27 o
   8   0  -1     1811.15     1781.65     45.39 o
  10   0  -1     2697.76     3083.90     69.53 o
  12   0  -1      304.92      321.96     24.14 o
  14   0  -1      573.25      527.45     31.44 o
  16   0  -1      267.76      265.50     25.91 o
  18   0  -1      259.65      254.82     24.65 o
  20   0  -1        8.78        3.43     11.35 o
  22   0  -1       28.37       14.68     13.03 o
  24   0  -1       91.84       80.50     21.04 o
  26   0  -1       13.23       24.43     16.39 o
   0   1  -1     3505.58     3456.13     65.77 o
   1   1  -1     4040.65     4047.61     65.10 o
   2   1  -1      962.65      956.37     27.01 o
   6   1  -1      175.41      149.91     12.84 o
   7   1  -1      487.37      449.95     20.37 o
   8   1  -1     1699.52     1688.20     43.18 o
   9   1  -1      465.86      501.00     17.21 o
  10   1  -1      194.42      196.82     22.70 o
  11   1  -1     1031.02     1155.41     53.92 o
  12   1  -1      713.74      673.65     22.61 o
  13   1  -1       17.05       13.29      8.14 o
  14   1  -1      286.92      248.31     26.79 o
  15   1  -1       79.59       83.12     12.77 o
  16   1  -1       90.88       89.66     12.16 o
  17   1  -1      113.93      116.43     13.75 o
  18   1  -1       43.04       48.27     11.04 o
  19   1  -1       26.03       33.79      9.55 o
  20   1  -1       85.58       73.05     11.58 o
  21   1  -1       21.95       29.46      9.41 o
  22   1  -1       96.95       99.69     13.81 o
  23   1  -1       45.17       41.53     10.44 o
  24   1  -1      205.36      215.21     18.61 o
  25   1  -1       43.40       34.12     10.48 o
  26   1  -1       22.04       39.30      7.66 o
  27   1  -1        5.23       25.26      8.59 o
   1   2  -1      293.00      310.32      8.14 o
   2   2  -1     3141.73     3258.83     62.67 o
   3   2  -1    15984.43    16449.81    266.83 o
   5   2  -1     1350.62     1312.88     30.34 o
   6   2  -1     1049.81      985.60     27.68 o
   7   2  -1     1254.88     1281.65     34.10 o
   8   2  -1      453.70      464.57     21.48 o
   9   2  -1      277.14      262.62     17.27 o
  10   2  -1       46.96       43.58      7.94 o
  11   2  -1      534.38      535.29     42.63 o
  12   2  -1      163.79      171.09     13.51 o
  13   2  -1       73.95       70.73      9.51 o
  14   2  -1       83.83       84.08     10.98 o
  15   2  -1       31.37       37.53      9.36 o
  16   2  -1      307.84      300.35     16.21 o
  17   2  -1      446.44      404.24     19.25 o
  18   2  -1       72.44       54.92     11.92 o
  19   2  -1       14.69       -0.79      8.08 o
  20   2  -1       92.60       98.92     12.88 o
  21   2  -1        3.20       -6.78      7.33 o
  22   2  -1        2.13        1.28      7.18 o
  23   2  -1       42.96       29.41      7.97 o
  24   2  -1        0.73       14.04      5.78 o
  25   2  -1       35.10       32.83      6.97 o
  26   2  -1        3.22       17.41      8.03 o
  27   2  -1        1.47       11.88     11.35 o
   0   3  -1    13738.09    13351.74    215.23 o
   1   3  -1     1759.80     1763.79     23.69 o
   2   3  -1     1279.94     1276.51     17.92 o
   3   3  -1     1993.23     2036.85     27.61 o
   4   3  -1      698.97      725.86     19.26 o
   5   3  -1      694.41      737.59     21.04 o
   6   3  -1     1139.75     1190.20     29.89 o
   7   3  -1      854.10      944.41     28.12 o
   8   3  -1     1399.33     1503.53     38.75 o
   9   3  -1      239.73      218.94     12.18 o
  10   3  -1      989.16     1051.02     60.78 o
  11   3  -1      295.56      263.94     12.41 o
  12   3  -1      178.16      191.39     19.54 o
  13   3  -1      622.70      624.81     19.18 o
  14   3  -1       73.67       91.69     11.04 o
  15   3  -1      163.45      176.03     14.74 o
  16   3  -1       54.50       65.34     11.18 o
  17   3  -1      329.73      336.69     17.98 o
  18   3  -1      218.57      204.87     16.99 o
  19   3  -1       94.08       79.01      9.20 o
  20   3  -1        7.70       13.82      6.07 o
  21   3  -1      263.65      236.23     13.70 o
  22   3  -1        0.44        4.58      8.75 o
  23   3  -1      137.57      135.09     14.68 o
  24   3  -1       18.08       13.89      8.03 o
  25   3  -1       73.40       72.25     11.85 o
  26   3  -1        1.11       -1.59     15.46 o
  27   3  -1       14.36       30.57     17.69 o
   2   4  -1     1091.14     1084.14     21.92 o
   3   4  -1       69.24       55.43      4.09 o
   4   4  -1     1063.11     1085.49     22.03 o
   5   4  -1     1309.00     1216.28     52.26 o
   6   4  -1      373.56      385.70     17.94 o
   7   4  -1      867.50      855.98     37.31 o
   8   4  -1       88.80       99.56      9.42 o
   9   4  -1      232.65      241.44      8.56 o
  10   4  -1      112.32      123.64      7.39 o
  11   4  -1       85.82       90.63      6.91 o
  12   4  -1       23.07       26.48      4.67 o
  13   4  -1       39.87       46.58      6.62 o
  14   4  -1       34.32       39.49      6.17 o
  15   4  -1     1303.15     1244.75     23.53 o
  16   4  -1       19.70       22.38      5.96 o
  17   4  -1      601.64      596.11     22.80 o
  18   4  -1       74.13       67.04     11.46 o
  19   4  -1       70.96       83.53     12.14 o
  20   4  -1        2.62       11.25     11.86 o
  21   4  -1       73.55       93.86     13.17 o
  22   4  -1       21.93       28.48      8.83 o
  23   4  -1        1.06        4.86      8.95 o
  24   4  -1       28.89       29.69     11.25 o
  25   4  -1        2.70       -3.62     14.23 o
  26   4  -1       12.11       16.29     21.32 o
  27   4  -1       16.24       29.08     10.08 o
   2   5  -1      416.88      452.83     11.07 o
   3   5  -1     1171.20     1118.46     25.46 o
   4   5  -1      507.88      503.10     17.27 o
   5   5  -1      646.86      638.61     22.36 o
   6   5  -1       12.15       13.17      4.03 o
   7   5  -1     1736.32     1694.37     29.71 o
   8   5  -1     1053.43     1021.48     29.12 o
   9   5  -1      611.33      653.01     19.14 o
  10   5  -1      387.08      389.82     15.85 o
  11   5  -1     1041.36     1043.99     27.43 o
  12   5  -1      281.35      280.17     22.36 o
  13   5  -1      583.97      537.55     18.24 o
  14   5  -1       54.78       54.68      8.99 o
  15   5  -1      109.20      113.09     11.88 o
  16   5  -1      270.74      254.64     15.86 o
  17   5  -1      172.23      190.00     16.00 o
  18   5  -1      185.16      208.54     17.39 o
  19   5  -1       82.16       73.66     10.95 o
  20   5  -1       82.77       98.39     18.13 o
  21   5  -1       70.16       64.49     25.46 o
  22   5  -1       59.53       51.50     15.28 o
  23   5  -1       44.89       53.70     13.65 o
  24   5  -1       17.16       19.24     18.12 o
  25   5  -1       20.57       44.40     12.69 o
  26   5  -1       10.97       22.48     19.34 o
   3   6  -1     2629.74     2718.98     57.79 o
   4   6  -1      950.18      935.33     25.69 o
   5   6  -1     1376.54     1377.76     35.65 o
   6   6  -1     2624.14     2537.18     59.12 o
   7   6  -1      593.50      640.83     26.13 o
   8   6  -1      307.70      333.48     19.93 o
   9   6  -1      580.20      545.39     27.01 o
  10   6  -1       79.61       67.98     13.95 o
  11   6  -1       14.02        3.32      8.64 o
  12   6  -1       82.72       75.99      9.24 o
  13   6  -1        7.72        6.88      8.45 o
  14   6  -1       77.36       85.14     14.16 o
  15   6  -1       23.12       24.40     11.53 o
  16   6  -1      421.45      415.08     24.03 o
  17   6  -1       46.38       37.29     12.10 o
  18   6  -1       25.38       14.04     10.64 o
  19   6  -1       42.87       53.08     13.78 o
  20   6  -1        2.11        2.04     10.52 o
  21   6  -1       17.69       22.57     10.88 o
  22   6  -1        3.59       17.18      9.75 o
  23   6  -1       30.23       40.07     13.14 o
  24   6  -1        9.04       13.07      8.39 o
  25   6  -1       22.42       28.74     14.76 o
  26   6  -1       14.28       28.66     20.12 o
   0   7  -1      278.63      275.91     10.63 o
   1   7  -1      204.15      210.14      9.30 o
   3   7  -1      185.82      184.01      9.52 o
   4   7  -1     3245.02     3359.80     69.09 o
   5   7  -1       70.65       74.40      7.75 o
   6   7  -1        0.15       -1.33      3.54 o
   7   7  -1       49.95       53.37      9.74 o
   8   7  -1       93.99      119.35     12.62 o
   9   7  -1        4.36       14.84      7.53 o
  10   7  -1      205.33      184.45     17.94 o
  11   7  -1      238.78      216.56     19.93 o
  12   7  -1      476.02      465.67     29.67 o
  13   7  -1       64.47       61.77      7.06 o
  14   7  -1      575.44      557.72     19.00 o
  15   7  -1       62.02       72.11     13.49 o
  16   7  -1      147.25      150.35     23.14 o
  17   7  -1       73.86       89.60     22.59 o
  18   7  -1       77.77       93.35     16.36 o
  19   7  -1        1.27       11.83     10.51 o
  20   7  -1       71.50       92.19     18.38 o
  21   7  -1        4.11       19.91     10.34 o
  22   7  -1       92.92       87.65     25.80 o
  23   7  -1        3.93        2.72     20.15 o
  24   7  -1       34.33       28.71     21.15 o
  25   7  -1        0.55       18.49     23.98 o
  26   7  -1        2.65       27.72     25.80 o
   1   8  -1      548.02      619.27     18.38 o
   2   8  -1     1290.80     1406.10     28.12 o
   3   8  -1      600.46      618.24     19.49 o
   4   8  -1      624.08      658.98     22.14 o
   5   8  -1      751.36      773.69     51.37 o
   6   8  -1       63.25       92.56     27.24 o
   7   8  -1       65.57       69.75     11.29 o
   8   8  -1      621.60      571.08     25.91 o
   9   8  -1       62.98       70.86     13.06 o
  10   8  -1      163.22      167.85     16.61 o
  11   8  -1      206.09      225.20     19.93 o
  12   8  -1      187.08      179.41     12.39 o
  13   8  -1       74.65       89.71     11.69 o
  14   8  -1      153.65      153.79     13.96 o
  15   8  -1       27.13       31.73     12.15 o
  16   8  -1      538.48      527.15     20.16 o
  17   8  -1       70.37       81.52     12.69 o
  18   8  -1      355.86      369.54     18.68 o
  19   8  -1       14.21       29.37     10.81 o
  20   8  -1       20.15       18.90     10.32 o
  21   8  -1       11.57       17.55     10.35 o
  22   8  -1        1.23       10.91     23.47 o
  23   8  -1       29.01       28.81     12.95 o
  24   8  -1       20.76       35.82     11.51 o
  25   8  -1       14.38      -15.46     22.14 o
   0   9  -1     1040.18     1061.32     19.31 o
   1   9  -1       82.35       76.93      4.79 o
   2   9  -1      280.46      272.27     13.06 o
   4   9  -1       26.00       38.09      6.86 o
   5   9  -1       11.24       11.74      4.43 o
   6   9  -1       52.13       62.67     10.19 o
   7   9  -1      281.09      266.16     17.05 o
   8   9  -1        2.55        3.54      4.65 o
   9   9  -1      362.37      349.20     21.92 o
  10   9  -1      545.02      558.23     29.23 o
  11   9  -1      661.94      664.06     23.79 o
  12   9  -1      229.83      219.66     20.59 o
  13   9  -1       80.55       84.59     11.13 o
  14   9  -1      140.55      133.80      9.89 o
  15   9  -1      136.41      139.65     12.71 o
  16   9  -1      114.66      125.69     12.54 o
  17   9  -1      130.59      132.99     19.82 o
  18   9  -1       15.73       32.13     11.07 o
  19   9  -1       17.26       18.62      9.85 o
  20   9  -1       88.82       94.56     15.68 o
  21   9  -1        1.64       13.38     17.60 o
  22   9  -1       33.19       37.79     11.11 o
  23   9  -1        2.03       29.31     19.71 o
  24   9  -1       43.57       58.28     37.09 o
   1  10  -1       82.04       86.25      5.30 o
   2  10  -1       84.03       80.09      6.20 o
   3  10  -1      227.46      228.49     19.71 o
   5  10  -1     1168.37     1120.67     34.76 o
   6  10  -1      123.95      112.27     10.85 o
   7  10  -1      276.66      288.53     17.94 o
   8  10  -1       52.01       63.77     12.18 o
   9  10  -1      130.25      118.25     13.51 o
  10  10  -1       41.79       66.21     13.51 o
  11  10  -1       10.82        5.09      5.31 o
  12  10  -1       61.78       69.77     10.18 o
  13  10  -1      203.85      206.30     15.35 o
  14  10  -1       26.18       23.00      6.90 o
  15  10  -1      185.59      187.25     24.47 o
  16  10  -1       42.67       41.39      9.74 o
  17  10  -1       58.58       50.85     12.95 o
  18  10  -1        5.01       22.89      9.63 o
  19  10  -1       61.42       77.14     16.16 o
  20  10  -1        0.96       17.58      8.16 o
  21  10  -1        6.68       25.01     10.41 o
  22  10  -1       11.10       40.50     15.50 o
  23  10  -1        8.57       24.58     18.16 o
  24  10  -1        8.60        3.10     17.49 o
   0  11  -1      152.55      133.97      9.96 o
   1  11  -1       86.10       93.24      7.42 o
   2  11  -1       41.31       45.49      9.08 o
   3  11  -1       50.52       68.28     10.63 o
   4  11  -1       64.02       57.13     21.26 o
   5  11  -1      141.02      122.90     10.85 o
   6  11  -1       28.40       27.01      7.31 o
   7  11  -1       62.74       75.73      9.52 o
   8  11  -1      106.55       97.87     11.51 o
   9  11  -1      328.27      306.46     24.14 o
  10  11  -1      185.38      187.11     16.83 o
  11  11  -1      431.03      417.18     15.25 o
  12  11  -1       13.55       30.56     13.29 o
  13  11  -1      201.90      213.68     20.59 o
  14  11  -1       11.68       30.78     10.19 o
  15  11  -1      124.05      120.19     10.82 o
  16  11  -1       59.45       84.67     14.05 o
  17  11  -1       35.58       18.38     16.39 o
  18  11  -1       37.03       48.27     20.59 o
  19  11  -1       41.98       53.81     23.03 o
  20  11  -1        1.24      -15.06     15.06 o
  21  11  -1       87.02       82.82     26.35 o
  22  11  -1        5.20       -5.76     14.84 o
  23  11  -1      120.65      135.30     30.78 o
   1  12  -1       90.45       96.82      6.81 o
   2  12  -1      122.94      135.52     11.51 o
   3  12  -1      410.81      374.44     19.71 o
   4  12  -1      685.28      648.36     26.79 o
   5  12  -1      625.81      675.81     28.12 o
   9  12  -1       70.84       82.37     16.39 o
  15  12  -1      233.80      229.64     20.15 o
  16  12  -1       40.92       43.62     18.16 o
  17  12  -1      109.81       76.84     23.91 o
  18  12  -1       14.89       26.79     19.26 o
  19  12  -1       40.40       37.20     19.04 o
  20  12  -1        2.09       -6.42     13.95 o
  21  12  -1       13.58        1.77     17.27 o
  22  12  -1       11.16        9.96     18.38 o
   0  13  -1      841.47      890.16     29.89 o
   1  13  -1      750.93      715.67     26.79 o
   2  13  -1      681.28      719.21     27.24 o
   3  13  -1      161.43      205.78     11.31 o
   4  13  -1      102.68       92.12     12.84 o
   5  13  -1      352.27      348.98     21.04 o
   6  13  -1       96.72       83.70     13.51 o
   7  13  -1        4.43        6.20     11.96 o
  15  13  -1        0.16        5.23      8.25 o
  16  13  -1       18.05       25.46     16.61 o
  17  13  -1       11.79       -3.32     13.06 o
  18  13  -1        5.14        2.88     15.50 o
  19  13  -1        0.98       18.82     17.27 o
  20  13  -1       26.26       46.72     21.92 o
  21  13  -1        6.81       19.49     18.82 o
   2  14  -1      464.35      485.16     24.36 o
   3  14  -1      169.08      161.20     14.17 o
   4  14  -1      468.91      506.74     19.15 o
   5  14  -1       30.61       28.56      8.64 o
   6  14  -1      312.97      302.70     20.59 o
   7  14  -1        7.96       12.62      7.09 o
   8  14  -1      336.03      323.29     22.81 o
   9  14  -1       57.68       54.69     12.40 o
  15  14  -1        7.62        6.68     11.29 o
  16  14  -1       13.13       32.75     15.06 o
  17  14  -1        8.87       21.70     16.39 o
  18  14  -1       32.33       53.37     21.04 o
  19  14  -1        6.05        3.76     15.28 o
  20  14  -1       12.51       17.27     19.71 o
   4  15  -1      173.41      172.50     15.72 o
   5  15  -1       62.90       78.61     13.29 o
   6  15  -1       47.06       43.33      8.23 o
   7  15  -1       30.37       20.59      8.41 o
   8  15  -1      191.39      203.28     18.82 o
   9  15  -1        3.30        7.53      7.31 o
  10  15  -1      163.77      177.15     21.26 o
  11  15  -1        8.69        3.76     13.06 o
  15  15  -1        4.83       -2.00      8.21 o
  16  15  -1       22.07       12.73     10.85 o
  17  15  -1        9.56        4.43     14.61 o
  18  15  -1        8.59       -0.44     14.61 o
   7  16  -1      151.41      162.97     15.11 o
   8  16  -1       12.61        8.86      7.31 o
   9  16  -1       21.16        8.41      7.53 o
  10  16  -1       10.96       14.61     10.41 o
  11  16  -1       35.84       42.74     12.40 o
  12  16  -1        5.25        5.54      7.31 o
  13  16  -1       25.05        2.88     27.46 o
  14  16  -1       14.13       -3.99      8.41 o
  15  16  -1        4.54        2.74     33.77 o
  16  16  -1       64.44      109.35     15.69 o
  17  16  -1        3.88        9.52     13.29 o
   9  17  -1       21.55       18.82      9.08 o
  10  17  -1       48.78       59.57     13.95 o
  11  17  -1       46.67       40.30     11.74 o
  12  17  -1       32.49        5.76      7.09 o
  13  17  -1       41.22       63.33     14.61 o
  14  17  -1       13.72       18.33     10.30 o
  15  17  -1       18.83       19.62      7.17 o
  12  18  -1        1.48        6.64      8.86 o
   2   0   0    11496.37    10743.93    147.70 o
   4   0   0     3564.44     3498.86     58.90 o
   6   0   0     2689.53     2524.98    110.05 o
   8   0   0      101.75      130.67     14.95 o
  10   0   0      656.96      628.32     53.37 o
  12   0   0       88.68      122.46      8.68 o
  14   0   0      108.52      123.93     14.58 o
  16   0   0       64.20       94.65     12.56 o
  18   0   0      105.50       91.44     10.59 o
  20   0   0      445.84      431.35     19.32 o
  22   0   0       34.93       58.98     10.56 o
  24   0   0        5.61        9.17      5.82 o
  26   0   0       40.42       56.24     21.92 o
  28   0   0        0.91        3.10      7.97 o
   1   1   0        7.29        4.54      1.25 o
   2   1   0      230.60      210.23      6.18 o
   3   1   0      316.83      306.08      6.96 o
   4   1   0     2635.06     2549.66     24.93 o
   5   1   0      582.58      652.31     12.66 o
   6   1   0      720.94      695.65     25.97 o
   7   1   0      145.20      155.77      8.10 o
   8   1   0      521.32      512.68     13.65 o
   9   1   0       30.12       31.20      5.94 o
  10   1   0        0.17        4.07      4.45 o
  11   1   0        2.56        3.37      2.28 o
  12   1   0       54.67       51.96      5.29 o
  13   1   0      333.98      338.89      9.32 o
  14   1   0      121.83      153.30      7.57 o
  15   1   0       51.52       44.15      4.94 o
  16   1   0      109.23      110.52      7.68 o
  17   1   0       30.35       34.63      5.54 o
  18   1   0      136.01      143.84      9.32 o
  19   1   0       44.90       45.88      5.57 o
  20   1   0      511.66      517.67     13.46 o
  21   1   0      122.63      121.60      8.67 o
  22   1   0       42.52       43.81      6.82 o
  23   1   0       23.09       13.70      6.76 o
  24   1   0       26.25       32.15      6.12 o
  25   1   0        3.93        1.99      4.23 o
  26   1   0        1.68       -1.39      4.25 o
  27   1   0        0.02       16.10      9.46 o
  28   1   0       14.17       15.88      7.34 o
   0   2   0     3521.50     3812.41     68.20 o
   1   2   0    11417.26    11165.08    161.12 o
   2   2   0      929.21      921.24     16.44 o
   3   2   0     1510.59     1462.83     25.02 o
   4   2   0       21.66       29.06      4.20 o
   5   2   0     1136.47     1080.54     48.49 o
   6   2   0      226.60      241.09     19.04 o
   7   2   0     1423.04     1482.86     23.05 o
   8   2   0      381.13      354.35      9.39 o
   9   2   0     1957.29     1768.57     24.65 o
  10   2   0      191.80      181.62      7.96 o
  11   2   0     2720.13     2682.00     25.54 o
  12   2   0     2268.07     2221.37     43.31 o
  13   2   0      213.11      187.83      7.00 o
  14   2   0     1120.16     1107.92     16.13 o
  15   2   0       56.54       62.03      5.78 o
  16   2   0       35.58       42.26      4.57 o
  17   2   0        0.06       -1.67      2.65 o
  18   2   0       92.22       93.73      6.81 o
  19   2   0       35.79       36.04      5.79 o
  20   2   0       26.42       25.73      5.52 o
  21   2   0      520.67      500.49     16.43 o
  22   2   0        3.30        8.22      4.65 o
  23   2   0       15.96       12.63      5.27 o
  24   2   0      157.82      145.65     17.47 o
  25   2   0       18.91       30.56      7.97 o
  26   2   0       22.02       21.13      5.40 o
  27   2   0       18.46       19.83      7.69 o
   1   3   0     2218.73     2360.58     26.37 o
   2   3   0     6004.79     6139.01    110.05 o
   3   3   0       38.83       34.25      5.07 o
   4   3   0      170.87      146.59     11.96 o
   5   3   0     1177.58     1114.25     34.32 o
   6   3   0        4.16        6.86      4.70 o
   7   3   0      589.99      569.25     17.60 o
   8   3   0      996.64      943.22     25.91 o
   9   3   0     2055.99     1968.46     38.51 o
  10   3   0      444.26      445.87     13.38 o
  11   3   0      142.88      162.26      8.85 o
  12   3   0      185.99      191.62      8.26 o
  13   3   0       22.74       18.77      3.84 o
  14   3   0      276.85      275.85     13.82 o
  15   3   0        0.07       -0.79      2.47 o
  16   3   0        1.95        4.78      3.07 o
  17   3   0       94.02      102.85      9.78 o
  18   3   0      504.13      467.79     17.38 o
  19   3   0      311.56      299.31     12.33 o
  20   3   0       22.31       24.98      5.74 o
  21   3   0      507.27      509.13     16.72 o
  22   3   0       41.93       51.25      7.72 o
  23   3   0       11.83       20.58      5.49 o
  24   3   0       29.28       32.60      6.73 o
  25   3   0       37.28       39.00      6.51 o
  26   3   0        6.20       13.01      5.97 o
  27   3   0       28.50       44.04      8.88 o
   0   4   0     7304.39     8181.06     88.73 o
   1   4   0     3911.73     3904.46     33.33 o
   2   4   0       61.17       83.07      4.18 o
   3   4   0     3531.94     3414.53     36.65 o
   4   4   0     1743.66     1561.10     41.41 o
   5   4   0      408.83      452.61     21.26 o
   6   4   0       93.66       75.73     11.96 o
   7   4   0     2157.35     2031.96     28.99 o
   8   4   0       19.65       29.81      6.86 o
   9   4   0       75.66       63.62      6.56 o
  10   4   0       17.68       15.63      3.21 o
  11   4   0      558.24      557.97     13.19 o
  12   4   0       48.08       60.09      5.72 o
  13   4   0     1126.96     1136.35     20.75 o
  14   4   0        1.69        6.33      2.92 o
  15   4   0       65.76       83.34      8.09 o
  16   4   0        6.03        4.29      5.94 o
  17   4   0       36.73       38.25      6.09 o
  18   4   0        0.48        4.39      3.85 o
  19   4   0       58.53       68.59      7.86 o
  20   4   0      153.63      144.10     11.02 o
  21   4   0        0.35        8.19      4.00 o
  22   4   0      112.16      104.00      9.48 o
  23   4   0        8.44        7.20      5.35 o
  24   4   0        0.41        2.75      4.25 o
  25   4   0       29.42       31.61      6.53 o
  26   4   0        9.15       10.47      4.94 o
  27   4   0        1.42        6.06      6.55 o
   1   5   0      424.20      422.54      8.14 o
   2   5   0     1851.60     1961.35     25.17 o
   3   5   0     4079.04     4097.22     67.20 o
   4   5   0      524.86      509.74     22.36 o
   5   5   0        7.50       10.85      6.64 o
   6   5   0     4113.73     4115.55     90.12 o
   7   5   0     3266.13     3084.34     75.29 o
   8   5   0      224.81      191.58      6.52 o
   9   5   0     1620.16     1765.22     20.95 o
  10   5   0      728.02      749.69     13.22 o
  11   5   0       51.79       69.44      5.49 o
  12   5   0       44.77       46.69      5.07 o
  13   5   0       67.58       82.93     10.64 o
  14   5   0        4.37        1.25      3.04 o
  15   5   0       59.32       58.01      6.56 o
  16   5   0      416.93      383.88     21.27 o
  17   5   0      454.36      450.38     15.37 o
  18   5   0      848.02      808.75     21.75 o
  19   5   0       74.83       85.34      8.84 o
  20   5   0      216.65      223.85     12.98 o
  21   5   0       33.60       31.75      5.85 o
  22   5   0       39.01       34.97      6.65 o
  23   5   0       18.36        7.61      4.53 o
  24   5   0        3.47        2.36      5.23 o
  25   5   0       26.11       27.78      5.23 o
  26   5   0       20.33       19.83      6.87 o
  27   5   0       29.67       22.92      6.37 o
   0   6   0       34.97       34.99      5.76 o
   1   6   0      362.99      390.60      8.15 o
   2   6   0      909.45      871.96     14.71 o
   3   6   0       81.39       92.81      5.89 o
   4   6   0      362.14      369.24     35.65 o
   5   6   0      484.61      482.50     23.91 o
   6   6   0      512.33      592.78     27.24 o
   7   6   0      952.42     1011.31     19.09 o
   8   6   0       58.17       53.13      4.36 o
   9   6   0        2.11       -2.03      2.03 o
  10   6   0      648.24      565.06     11.74 o
  11   6   0      227.59      226.89      7.91 o
  12   6   0      985.78      931.06     16.66 o
  13   6   0      254.25      254.87      9.01 o
  14   6   0       28.86       24.33      4.50 o
  15   6   0        0.10       -3.58      3.58 o
  16   6   0      189.96      183.46      9.43 o
  17   6   0       49.76       43.11      5.88 o
  18   6   0        4.09       10.14      4.43 o
  19   6   0       82.17       85.59      8.83 o
  20   6   0      200.22      212.67     13.00 o
  21   6   0        6.29        5.37      3.66 o
  22   6   0        6.14        0.00      4.77 o
  23   6   0        0.09       -6.63      7.34 o
  24   6   0        0.50       -1.03      5.05 o
  25   6   0        0.47        8.49      3.99 o
  26   6   0        2.71       14.84      4.82 o
   1   7   0       10.38       10.13      2.99 o
   2   7   0      327.35      329.44      9.20 o
   3   7   0      135.80      140.19      6.36 o
   4   7   0     2467.26     2556.54     52.01 o
   5   7   0       82.50       98.59      8.42 o
   6   7   0     3839.85     4087.46     63.94 o
   7   7   0       62.58       74.20      7.93 o
   8   7   0     4289.93     4580.68     57.66 o
   9   7   0      221.31      245.59      7.97 o
  10   7   0       91.90       80.27      5.23 o
  11   7   0        0.37       -2.03      2.03 o
  12   7   0       62.07       56.97      5.42 o
  13   7   0       27.00       26.35      4.30 o
  14   7   0      141.89      134.56      8.29 o
  15   7   0      454.28      415.00     16.19 o
  16   7   0        1.31        4.77      3.44 o
  17   7   0       75.52       70.15      7.61 o
  18   7   0        1.26        3.08      4.01 o
  19   7   0        1.91        1.94      3.20 o
  20   7   0        4.98       -0.37      5.24 o
  21   7   0       27.99       29.27      5.35 o
  22   7   0        0.63       -2.91      7.92 o
  23   7   0        5.02        5.70      3.65 o
  24   7   0       17.54       17.61      4.58 o
  25   7   0        0.47        8.60      6.04 o
  26   7   0       48.51       47.12      7.25 o
   0   8   0       40.72       38.74      7.42 o
   1   8   0      138.38      153.75      7.47 o
   2   8   0      694.73      627.83      9.83 o
   3   8   0       48.63       49.34      3.82 o
   4   8   0      533.76      573.68     10.52 o
   5   8   0        2.31        4.49      3.25 o
   6   8   0      681.97      730.35     17.26 o
   7   8   0     1287.16     1327.99     24.17 o
   8   8   0     1914.64     2015.39     27.25 o
   9   8   0      247.79      255.61     10.59 o
  10   8   0      434.39      371.44      9.43 o
  11   8   0      458.24      445.64     11.60 o
  12   8   0      650.27      609.50     13.84 o
  13   8   0        0.19        1.08      2.59 o
  14   8   0      183.51      177.42      8.86 o
  15   8   0       24.22       20.33      4.46 o
  16   8   0       13.51        5.66      3.41 o
  17   8   0        2.61        5.81      3.45 o
  18   8   0        0.25        0.23      3.26 o
  19   8   0        7.28       11.75      3.94 o
  20   8   0       24.07       11.14      7.15 o
  21   8   0       28.78       28.48      5.90 o
  22   8   0        0.12       -0.59      4.75 o
  23   8   0        4.22        6.42      5.17 o
  24   8   0        2.06        5.03      4.61 o
  25   8   0        0.95        7.11      6.01 o
   1   9   0        5.42       10.03      2.52 o
   2   9   0        7.05        4.82      1.82 o
   3   9   0       32.11       40.65      3.54 o
   4   9   0      134.73      176.02      8.22 o
   5   9   0       77.64       78.62      4.86 o
   6   9   0      159.75      160.08      8.38 o
   7   9   0     1161.52     1161.04     31.30 o
   8   9   0      318.24      326.50     18.03 o
   9   9   0       40.19       59.22      6.92 o
  10   9   0       19.13       17.68      3.59 o
  11   9   0       31.74       33.68      4.24 o
  12   9   0       31.52       34.98      4.66 o
  13   9   0       98.80      104.16      8.03 o
  14   9   0      156.97      170.79      9.44 o
  15   9   0      451.91      445.71     13.30 o
  16   9   0      471.63      465.39     21.54 o
  17   9   0      184.70      171.16     11.11 o
  18   9   0       73.30       69.59      7.11 o
  19   9   0      108.88      102.09      8.80 o
  20   9   0      218.34      217.29     11.39 o
  21   9   0        4.83        5.45      5.94 o
  22   9   0       51.02       52.88      7.84 o
  23   9   0        7.26        8.72      5.97 o
  24   9   0        1.15        9.40      7.54 o
  25   9   0        8.30       13.10      4.64 o
   0  10   0       16.05        9.93      3.54 o
   1  10   0      859.39      794.03     16.49 o
   2  10   0       17.54       20.05      3.05 o
   3  10   0       68.42       63.22      4.41 o
   4  10   0     1049.80     1076.16     16.24 o
   5  10   0        6.16       15.48      3.32 o
   6  10   0       20.63       26.04      4.08 o
   7  10   0       38.89       39.99      5.78 o
   8  10   0       10.73       11.01      4.53 o
   9  10   0       10.72        9.75      3.99 o
  10  10   0       14.69       16.24      4.57 o
  11  10   0        3.68        4.02      3.03 o
  12  10   0       82.72       77.57      7.40 o
  13  10   0      550.66      524.75     14.13 o
  14  10   0       91.22       90.72     10.38 o
  15  10   0      327.01      317.45     11.67 o
  16  10   0        0.54       -3.53      3.90 o
  17  10   0      121.17      117.36      9.05 o
  18  10   0       55.59       55.84      6.95 o
  19  10   0       66.31       80.59      7.94 o
  20  10   0      132.30      123.22     10.39 o
  21  10   0        0.16       -0.42      4.57 o
  22  10   0       66.34       73.02      7.83 o
  23  10   0       26.65       26.64      4.99 o
  24  10   0       24.09       26.62      5.01 o
   1  11   0      173.41      151.52      7.01 o
   2  11   0       40.02       38.73      4.47 o
   3  11   0      101.42       94.18      6.37 o
   4  11   0       39.11       42.75      3.97 o
   5  11   0      143.49      149.58      7.56 o
   6  11   0      194.64      213.55      9.05 o
   7  11   0      506.31      488.16     13.58 o
   8  11   0       64.26       56.44      6.79 o
   9  11   0      238.09      248.13     11.75 o
  10  11   0        0.01        4.45      3.60 o
  11  11   0        0.40       -0.83      3.39 o
  12  11   0       14.65       28.67      5.27 o
  13  11   0        5.01       12.89      4.50 o
  14  11   0       52.71       61.06      7.52 o
  15  11   0       10.70       16.84      4.70 o
  16  11   0       14.22       15.31      4.17 o
  17  11   0       73.62       62.58      6.96 o
  18  11   0       20.17       21.67      4.72 o
  19  11   0      260.20      276.03     12.36 o
  20  11   0       13.23       12.15      4.98 o
  21  11   0       75.56       72.93      7.92 o
  22  11   0       34.63       30.20      7.13 o
  23  11   0        0.10        6.98      8.02 o
   0  12   0      866.38      816.78     28.45 o
   1  12   0     2418.09     2394.69     30.09 o
   2  12   0       78.03       82.20      6.34 o
   3  12   0      415.49      421.80     11.59 o
   4  12   0       14.13       13.58      3.23 o
   5  12   0        6.85        6.62      2.54 o
   6  12   0        0.01       -2.15      2.58 o
   7  12   0      123.94      136.92      9.56 o
   8  12   0        9.60       14.38      4.67 o
   9  12   0      151.05      169.89     10.18 o
  10  12   0      126.76      102.60     10.07 o
  11  12   0      303.80      337.01     12.87 o
  12  12   0      241.00      208.74     11.73 o
  13  12   0       10.40        9.06      3.86 o
  14  12   0      214.78      202.25     11.63 o
  15  12   0        0.35       -0.61      3.61 o
  16  12   0        7.78       10.94      4.65 o
  17  12   0       28.63       26.09      5.38 o
  18  12   0       34.34       30.67      7.21 o
  19  12   0       73.97       64.50      7.87 o
  20  12   0        6.07       12.64      6.26 o
  21  12   0       16.65       20.81      4.99 o
  22  12   0       13.51       12.59      7.88 o
   1  13   0      530.44      511.51     13.37 o
   2  13   0      158.10      138.98      7.68 o
   3  13   0        9.82        6.50      2.77 o
   4  13   0       97.02       97.01      7.38 o
   5  13   0     1164.19     1143.08     20.56 o
   6  13   0      313.23      311.39     10.50 o
   7  13   0        0.42       -0.34      3.07 o
   8  13   0      212.62      206.29     10.29 o
   9  13   0        0.48       -0.39      3.01 o
  10  13   0       36.85       35.45      5.58 o
  11  13   0       16.56       23.03      4.98 o
  12  13   0       14.91       20.91      3.90 o
  13  13   0       24.00       24.25      4.71 o
  14  13   0       17.22       22.06      5.06 o
  15  13   0        0.59        2.94      4.48 o
  16  13   0       15.39       20.49      5.26 o
  17  13   0        9.81        4.71      4.33 o
  18  13   0       94.43       99.63     10.43 o
  19  13   0        2.58        1.94      4.53 o
  20  13   0      110.16      106.93     12.46 o
  21  13   0       22.17       33.64      9.97 o
   0  14   0     3002.59     3010.34     52.18 o
   1  14   0       29.17       33.74      4.78 o
   2  14   0     1322.53     1370.71     23.44 o
   3  14   0      310.78      311.83     11.28 o
   4  14   0       72.77       91.70      9.43 o
   5  14   0       49.04       57.17      6.02 o
   6  14   0       34.12       47.56      6.83 o
   7  14   0       69.30       91.56      8.98 o
   8  14   0       13.66       18.43      5.73 o
   9  14   0       60.65       54.34      6.24 o
  10  14   0       93.33      102.43      9.02 o
  11  14   0       48.65       36.94      5.55 o
  12  14   0       34.81       33.68      5.17 o
  13  14   0      122.79      129.11      9.63 o
  14  14   0        2.74       13.30      5.19 o
  15  14   0       29.61       18.63      6.20 o
  16  14   0       12.42        9.60     10.21 o
  17  14   0       22.33       19.64      9.10 o
  18  14   0       80.39       68.79      9.97 o
  19  14   0        3.61        9.95      5.61 o
  20  14   0       20.46       27.10      7.27 o
   1  15   0       32.59       31.55      4.66 o
   2  15   0       10.32        7.68      3.38 o
   3  15   0        3.92        0.65      3.23 o
   4  15   0      681.90      662.69     16.45 o
   5  15   0       29.88       33.06      5.64 o
   6  15   0      323.23      354.13     14.70 o
   7  15   0        0.66        6.02      5.99 o
   8  15   0        5.36        7.36      3.95 o
   9  15   0        5.15        6.47      3.78 o
  10  15   0        1.16        7.70      3.84 o
  11  15   0       37.69       32.22      5.71 o
  12  15   0       13.19        9.00      4.33 o
  13  15   0       28.24       19.02      6.60 o
  14  15   0        1.19        7.71      7.27 o
  15  15   0        0.55       -4.96      5.08 o
  16  15   0       38.94       41.24      7.72 o
  17  15   0        4.52        1.01      4.92 o
  18  15   0       14.05       14.49      8.66 o
  19  15   0        0.40        2.96      4.79 o
   0  16   0      442.50      471.50     19.95 o
   1  16   0       71.27       85.85      7.27 o
   2  16   0       49.16       45.73      6.92 o
   3  16   0       44.47       44.44      8.52 o
   4  16   0        8.00        5.87      3.63 o
   5  16   0       90.32       95.25      9.83 o
   6  16   0        2.33        4.12      4.62 o
   7  16   0       80.08       82.10      9.09 o
   8  16   0       52.52       55.31     12.15 o
   9  16   0       54.92       41.34      6.75 o
  10  16   0       26.14       25.82      6.30 o
  11  16   0      117.15      134.38     11.01 o
  12  16   0      112.63      100.05      8.80 o
  13  16   0       13.71       10.00      4.57 o
  14  16   0       94.18      106.45     11.04 o
  15  16   0        8.90       16.44      5.44 o
  16  16   0        6.33       -0.90      4.17 o
  17  16   0        0.41        7.10      5.26 o
   1  17   0       15.15        9.36      5.73 o
   2  17   0       15.33       19.75      4.67 o
   3  17   0        3.49        6.01      4.26 o
   4  17   0        0.11       -3.47      3.47 o
   5  17   0       21.48       17.18      4.73 o
   6  17   0        6.91        1.27      4.76 o
   7  17   0       21.69       22.02      5.17 o
   8  17   0      173.26      191.60     13.08 o
   9  17   0       15.67       10.97      5.03 o
  10  17   0        5.43        5.93      4.62 o
  11  17   0        6.57       13.48      5.05 o
  12  17   0        7.35        5.43      3.80 o
  13  17   0        0.06        2.28      4.05 o
  14  17   0        0.65        8.78      4.31 o
  15  17   0        9.56       10.31      6.86 o
   0  18   0       17.22       17.27      9.74 o
   1  18   0       40.99       27.63      7.51 o
   2  18   0       34.43       21.93     10.96 o
   3  18   0       29.44       33.33      8.37 o
   4  18   0       19.11        4.27      5.55 o
   5  18   0        0.02       -1.33      3.89 o
   6  18   0        1.36        4.72      4.13 o
   7  18   0      109.49      124.38     11.51 o
   8  18   0        4.60        0.37      4.35 o
   9  18   0       84.90       94.91     15.26 o
  10  18   0       17.95       26.23     13.59 o
  11  18   0       26.67       37.72      6.91 o
  12  18   0       17.60        6.09      3.90 o
  13  18   0       79.23      111.73     10.51 o
   1  19   0       26.62       23.50      8.53 o
   2  19   0        0.99       -4.77      4.77 o
   3  19   0       96.37      127.92     16.61 o
   4  19   0        4.30        3.43      5.07 o
   5  19   0       90.99       98.22     13.70 o
   6  19   0        7.03        5.83      5.80 o
   7  19   0      183.92      214.31     20.61 o
   8  19   0        0.24       -1.97      3.98 o
   9  19   0       38.98       61.26      8.30 o
  10  19   0        7.63        9.27      4.87 o
   0  20   0       36.98       25.02     11.29 o
   1  20   0       53.65       37.44     13.40 o
   2  20   0       12.38       12.34      7.27 o
   3  20   0       64.28       77.21     13.84 o
   4  20   0        0.04        3.62      6.64 o
   5  20   0       15.48       17.98      7.59 o
   6  20   0        1.89        4.12      6.40 o
   2   0   1     4016.94     3876.24     49.38 o
   4   0   1    22664.99    21830.10    305.69 o
   6   0   1     1922.65     2023.71     31.58 o
   8   0   1     1826.72     1793.82     31.87 o
  10   0   1     2721.63     3058.12     50.38 o
  12   0   1      304.15      360.24     12.13 o
  14   0   1      574.04      550.02     16.39 o
  16   0   1      270.16      268.31     12.36 o
  18   0   1      263.39      248.96     18.25 o
  20   0   1        9.06        0.80      5.67 o
  22   0   1       29.10       12.66     12.18 o
  24   0   1       90.64       95.97     16.32 o
  26   0   1       13.55       39.34     28.34 o
   0   1   1     3414.82     3350.90     36.30 o
   1   1   1     4018.79     4061.48     35.20 o
   2   1   1     1001.69      963.74     15.34 o
   3   1   1    16608.69    16787.43    364.86 o
   4   1   1     8178.76     8070.34    104.44 o
   5   1   1     2909.62     2888.92     48.59 o
   6   1   1      175.56      158.71      4.53 o
   7   1   1      490.34      451.01      7.56 o
   8   1   1     1707.25     1660.09     19.13 o
   9   1   1      469.45      548.58     16.48 o
  10   1   1      210.36      195.99      7.02 o
  11   1   1     1041.15     1129.18     17.29 o
  12   1   1      713.32      675.91     11.16 o
  13   1   1       18.43       17.49      2.82 o
  14   1   1      282.93      252.43      8.76 o
  15   1   1       79.81       74.64      6.04 o
  16   1   1       89.38      101.68      6.50 o
  17   1   1      113.70      108.19      6.71 o
  18   1   1       44.01       41.83      5.47 o
  19   1   1       26.62       19.60      5.15 o
  20   1   1       86.60       85.10      9.25 o
  21   1   1       21.58       19.84      4.91 o
  22   1   1       98.38      102.36     13.58 o
  23   1   1       45.81       46.41      8.00 o
  24   1   1      205.43      213.65     18.15 o
  25   1   1       43.85       64.74     10.58 o
  26   1   1       21.32       40.37      8.11 o
  27   1   1        5.13       19.95      7.26 o
   1   2   1      296.53      304.28      6.71 o
   2   2   1     3169.54     3211.55     36.26 o
   3   2   1    15948.93    15797.96    118.89 o
   4   2   1     6055.86     6254.98     55.56 o
   5   2   1     1315.53     1241.73     18.13 o
   6   2   1     1043.74     1001.23     12.33 o
   7   2   1     1222.27     1205.22     14.63 o
   8   2   1      437.03      462.16      8.42 o
   9   2   1      278.43      253.23      6.61 o
  10   2   1       44.63       46.38      4.03 o
  11   2   1      536.42      529.82     10.47 o
  12   2   1      162.65      174.05      6.06 o
  13   2   1       72.22       72.66      5.03 o
  14   2   1       85.94       81.06      6.01 o
  15   2   1       31.64       35.17      4.54 o
  16   2   1      311.19      303.90      9.88 o
  17   2   1      449.84      417.12     11.72 o
  18   2   1       68.40       60.83      6.13 o
  19   2   1       15.59       13.06      3.76 o
  20   2   1       90.24       85.62      7.49 o
  21   2   1        2.71        2.07      3.59 o
  22   2   1        2.26        8.14      3.73 o
  23   2   1       43.05       44.66      6.30 o
  24   2   1        0.67        4.11      8.28 o
  25   2   1       34.14       30.18     16.02 o
  26   2   1        3.19       14.84      6.42 o
  27   2   1        1.43        9.40      5.43 o
   0   3   1    13741.37    13468.50    299.05 o
   1   3   1     1776.58     1754.78     19.63 o
   2   3   1     1268.53     1263.13     14.11 o
   3   3   1     2036.56     1979.26     22.56 o
   4   3   1      693.69      694.22     12.56 o
   5   3   1      691.13      705.79      9.57 o
   6   3   1     1140.28     1131.83     12.58 o
   7   3   1      866.32      930.38     11.79 o
   8   3   1     1408.61     1461.62     22.55 o
   9   3   1      240.54      230.64      6.42 o
  10   3   1      989.75     1033.60     14.27 o
  11   3   1      297.48      254.11      7.36 o
  12   3   1      174.19      181.13      6.13 o
  13   3   1      628.65      627.03     11.18 o
  14   3   1       72.05       81.53      5.55 o
  15   3   1      164.17      162.16     11.94 o
  16   3   1       54.82       60.34      5.34 o
  17   3   1      328.52      304.17      9.34 o
  18   3   1      217.87      216.54      9.02 o
  19   3   1       95.19       98.12      8.38 o
  20   3   1        7.32        6.21      3.11 o
  21   3   1      262.26      264.74     10.07 o
  22   3   1        0.34        3.41      3.25 o
  23   3   1      137.29      121.33      8.28 o
  24   3   1       17.56       15.11      4.20 o
  25   3   1       72.28       78.41     12.27 o
  26   3   1        1.13        3.60      4.60 o
  27   3   1       13.89       22.91     11.53 o
   1   4   1      199.11      188.60      6.09 o
   2   4   1     1087.29     1116.42     15.29 o
   3   4   1       68.45       62.76      2.84 o
   4   4   1     1057.21     1088.80     11.16 o
   5   4   1     1323.83     1197.42     13.15 o
   6   4   1      378.59      395.28      7.66 o
   7   4   1      886.12      895.03     17.28 o
   8   4   1       87.78       94.12      4.87 o
   9   4   1      224.67      223.76      6.53 o
  10   4   1      112.00      119.93      5.51 o
  11   4   1       88.03       89.29      5.63 o
  12   4   1       23.12       28.84      3.30 o
  13   4   1       37.37       37.36      3.92 o
  14   4   1       33.85       33.22      3.82 o
  15   4   1     1309.14     1258.91     17.45 o
  16   4   1       19.17       20.84      4.29 o
  17   4   1      599.72      597.61     12.84 o
  18   4   1       74.10       66.52      5.72 o
  19   4   1       67.30       67.10      6.07 o
  20   4   1        2.54        7.08      3.47 o
  21   4   1       73.20       68.69      7.01 o
  22   4   1       21.80       26.65      4.47 o
  23   4   1        1.05        5.75      3.44 o
  24   4   1       28.82       21.19      5.21 o
  25   4   1        2.99        3.63      8.85 o
  26   4   1       11.95       15.60      4.70 o
  27   4   1       16.50       17.62      5.66 o
   0   5   1      330.07      289.94      9.73 o
   1   5   1      232.20      254.79      5.03 o
   2   5   1      431.61      459.05      6.00 o
   3   5   1     1145.76     1136.10     11.25 o
   4   5   1      514.47      506.92      7.05 o
   5   5   1      649.04      689.51     10.22 o
   6   5   1       12.33       15.31      3.12 o
   7   5   1     1733.31     1684.86     20.54 o
   8   5   1     1063.13     1061.95     13.94 o
   9   5   1      618.62      644.07     11.14 o
  10   5   1      394.85      405.76      9.26 o
  11   5   1     1031.79     1019.72     14.00 o
  12   5   1      281.02      269.46      8.31 o
  13   5   1      577.50      553.44     10.95 o
  14   5   1       52.45       43.94      4.81 o
  15   5   1      107.35      112.56      6.63 o
  16   5   1      267.53      261.42      8.98 o
  17   5   1      172.97      164.24      8.20 o
  18   5   1      185.50      165.71      8.29 o
  19   5   1       79.82       72.02      6.34 o
  20   5   1       80.63       70.64      6.30 o
  21   5   1       70.48       86.33      6.94 o
  22   5   1       58.28       56.73      5.86 o
  23   5   1       45.07       51.47      9.44 o
  24   5   1       17.35       20.53      5.22 o
  25   5   1       20.86       21.34      7.30 o
  26   5   1       10.90       15.27      6.82 o
   1   6   1      711.12      685.02      8.07 o
   2   6   1      696.40      672.62      8.37 o
   3   6   1     2645.57     2774.65     21.43 o
   4   6   1      955.40      975.12     12.00 o
   5   6   1     1381.52     1374.67     15.48 o
   6   6   1     2640.46     2603.57     24.84 o
   7   6   1      584.49      621.66     10.94 o
   8   6   1      308.02      317.01      8.68 o
   9   6   1      580.99      559.20     10.58 o
  10   6   1       75.86       69.76      4.74 o
  11   6   1       13.94        9.53      2.47 o
  12   6   1       82.06       84.06      5.44 o
  13   6   1        7.93        2.00      2.53 o
  14   6   1       78.69       74.12      5.65 o
  15   6   1       21.68       16.11      3.76 o
  16   6   1      422.33      402.94     10.71 o
  17   6   1       48.03       52.64      5.22 o
  18   6   1       25.10       24.74      4.10 o
  19   6   1       44.90       50.12      5.40 o
  20   6   1        2.74        0.46      2.93 o
  21   6   1       18.23       11.61      4.39 o
  22   6   1        3.66        7.34      4.83 o
  23   6   1       30.24       26.69      6.47 o
  24   6   1        9.21       14.43      5.43 o
  25   6   1       22.95       23.99      6.16 o
  26   6   1       14.48       30.00     14.07 o
   0   7   1      274.02      283.66      7.65 o
   1   7   1      206.84      217.35      3.55 o
   2   7   1     1114.03     1204.45     11.20 o
   3   7   1      185.31      185.63      4.37 o
   4   7   1     3218.68     3374.70     25.89 o
   5   7   1       70.56       85.30      4.47 o
   6   7   1        0.17        1.16      1.84 o
   7   7   1       49.37       53.06      4.63 o
   8   7   1       90.32      113.90      6.00 o
   9   7   1        4.07        0.61      2.00 o
  10   7   1      194.17      177.49      7.20 o
  11   7   1      239.28      230.60      7.20 o
  12   7   1      477.23      480.54     10.37 o
  13   7   1       63.43       59.52      5.04 o
  14   7   1      581.62      568.75     11.99 o
  15   7   1       61.67       57.24      5.33 o
  16   7   1      150.07      149.53      8.63 o
  17   7   1       73.85       70.69      5.94 o
  18   7   1       76.51       75.71      6.38 o
  19   7   1        1.31        1.05      2.82 o
  20   7   1       71.65       61.20      8.04 o
  21   7   1        4.25        7.98      3.62 o
  22   7   1       93.27       96.56      8.45 o
  23   7   1        3.85       16.73      5.25 o
  24   7   1       34.84       39.26      6.45 o
  25   7   1        0.58       10.76      7.76 o
  26   7   1        2.79       11.47      6.88 o
   1   8   1      548.27      597.28      7.73 o
   2   8   1     1284.26     1341.77     12.63 o
   3   8   1      604.58      612.06      8.66 o
   4   8   1      649.31      676.97      8.97 o
   5   8   1      751.88      728.28     10.80 o
   6   8   1       53.63       61.55      4.45 o
   7   8   1       63.63       82.23      5.68 o
   8   8   1      612.63      555.84     10.85 o
   9   8   1       61.00       79.72      5.42 o
  10   8   1      166.81      167.01      7.05 o
  11   8   1      206.65      227.39     12.11 o
  12   8   1      185.95      174.73     10.61 o
  13   8   1       74.04       86.58      6.11 o
  14   8   1      150.71      157.50      7.74 o
  15   8   1       28.05       23.23      4.04 o
  16   8   1      541.18      543.41     13.51 o
  17   8   1       71.21       76.55      7.57 o
  18   8   1      360.93      373.35     11.21 o
  19   8   1       14.57       11.41      4.01 o
  20   8   1       20.98       17.56      4.06 o
  21   8   1       11.76        8.29      4.69 o
  22   8   1        1.15        2.56      3.94 o
  23   8   1       28.98       38.54      7.99 o
  24   8   1       21.22       31.31      9.73 o
  25   8   1       14.51       25.78      8.27 o
   0   9   1     1066.57     1064.44     23.84 o
   1   9   1       77.48       80.77      3.22 o
   2   9   1      287.75      268.04      5.46 o
   3   9   1      273.89      248.08      6.07 o
   4   9   1       24.05       25.81      2.78 o
   5   9   1       11.30       10.07      2.13 o
   6   9   1       52.38       50.33      3.96 o
   7   9   1      282.72      291.75      9.18 o
   8   9   1        2.10        7.48      2.94 o
   9   9   1      362.53      352.64     15.20 o
  10   9   1      550.30      540.65     12.10 o
  11   9   1      654.86      658.44     13.59 o
  12   9   1      230.72      247.55     10.56 o
  13   9   1       76.32       83.34      6.95 o
  14   9   1      135.08      127.82      8.85 o
  15   9   1      135.72      148.10     10.15 o
  16   9   1      113.49      115.24      7.44 o
  17   9   1      131.10      127.42     10.08 o
  18   9   1       15.59       11.18      3.54 o
  19   9   1       16.65       20.68      4.22 o
  20   9   1       88.68       96.13      7.85 o
  21   9   1        1.63        3.57      4.76 o
  22   9   1       32.60       38.81      5.87 o
  23   9   1        2.00       13.05      5.38 o
  24   9   1       43.35       33.96      7.00 o
   1  10   1       80.01       95.05      5.86 o
   2  10   1       85.06       86.15      5.78 o
   3  10   1      235.27      236.77      6.27 o
   4  10   1      868.20      860.61     12.18 o
   5  10   1     1180.71     1143.92     14.89 o
   6  10   1      122.61      116.18      5.30 o
   7  10   1      273.24      263.55      7.10 o
   8  10   1       51.22       52.65      5.01 o
   9  10   1      132.28      133.11      7.86 o
  10  10   1       41.02       47.41      4.97 o
  11  10   1       10.62        7.80      3.96 o
  12  10   1       62.20       61.35      6.21 o
  13  10   1      204.43      193.04      8.39 o
  14  10   1       25.00       25.90      4.71 o
  15  10   1      185.66      191.94      9.91 o
  16  10   1       41.23       47.23      5.93 o
  17  10   1       58.73       59.81      7.03 o
  18  10   1        5.22       11.46      3.70 o
  19  10   1       59.71       53.71      5.63 o
  20  10   1        1.11        7.22      4.24 o
  21  10   1        7.04        6.27      7.08 o
  22  10   1       11.00       11.19      4.22 o
  23  10   1        8.61        9.85      5.10 o
  24  10   1        8.46        7.00      6.96 o
   0  11   1      152.15      133.48     10.26 o
   1  11   1       95.73       90.79      6.93 o
   2  11   1       41.12       39.51      4.17 o
   3  11   1       54.18       50.87      4.56 o
   4  11   1       63.86       71.50      4.66 o
   5  11   1      142.42      135.03      5.83 o
   6  11   1       28.26       25.67      3.23 o
   7  11   1       62.84       65.81      4.98 o
   8  11   1      106.32      116.05      6.53 o
   9  11   1      333.87      317.82      9.85 o
  10  11   1      185.16      187.35      8.59 o
  11  11   1      435.15      409.09     11.18 o
  12  11   1       13.52       15.69      3.37 o
  13  11   1      194.70      213.07      8.95 o
  14  11   1       11.64        6.04      3.39 o
  15  11   1      120.60      130.42      8.22 o
  16  11   1       59.45       58.12      6.38 o
  17  11   1       35.69       35.07      5.38 o
  18  11   1       37.18       48.55      6.16 o
  19  11   1       42.13       43.90      7.10 o
  20  11   1        1.25        2.06      4.42 o
  21  11   1       88.55      104.19     10.21 o
  22  11   1        5.20       10.96      5.67 o
  23  11   1      120.19      127.71     14.06 o
   1  12   1       92.89      105.63      6.72 o
   2  12   1      125.42      153.24      8.07 o
   3  12   1      407.52      401.40     10.65 o
   4  12   1      693.43      650.80     12.84 o
   5  12   1      605.68      643.58     12.86 o
   6  12   1      200.66      207.35      7.53 o
   7  12   1      139.10      158.07      7.70 o
   8  12   1      150.43      136.99      7.21 o
   9  12   1       74.75       72.98      5.48 o
  10  12   1        1.36        1.39      2.44 o
  11  12   1       37.95       26.72      4.33 o
  12  12   1       20.87       16.93      3.97 o
  13  12   1       46.24       35.25      5.03 o
  14  12   1       49.88       39.71      5.28 o
  15  12   1      233.75      251.00      9.72 o
  16  12   1       41.44       46.45      5.93 o
  17  12   1      111.50      119.30      8.82 o
  18  12   1       14.58       22.51      5.65 o
  19  12   1       41.50       39.14      6.17 o
  20  12   1        1.85        3.18      5.87 o
  21  12   1       13.75       29.98      6.12 o
  22  12   1       11.34       10.50      4.91 o
   0  13   1      851.11      836.46     25.76 o
   1  13   1      745.58      707.07     16.77 o
   2  13   1      684.35      645.44     13.90 o
   3  13   1      162.98      162.41      8.31 o
   4  13   1      102.91       99.75      6.97 o
   5  13   1      353.20      354.58      9.93 o
   6  13   1       96.99       91.36      6.23 o
   7  13   1        4.78        9.31      3.80 o
   8  13   1       45.41       41.76      6.59 o
   9  13   1       58.46       72.29      6.63 o
  10  13   1       17.44       19.19      3.62 o
  11  13   1       43.42       37.45      4.43 o
  12  13   1       10.60       12.70      3.17 o
  13  13   1       25.74       26.66      4.81 o
  14  13   1       30.14       24.90      4.92 o
  15  13   1        0.20        4.57      4.46 o
  16  13   1       18.05       18.39      4.62 o
  17  13   1       11.79        4.04      5.81 o
  18  13   1        5.12        1.06      8.18 o
  19  13   1        1.05        0.12      5.08 o
  20  13   1       27.11       20.81      7.93 o
  21  13   1        7.24        6.12      7.26 o
   1  14   1       77.07       78.90      7.40 o
   2  14   1      464.59      437.40     13.63 o
   3  14   1      169.35      158.61     10.19 o
   4  14   1      456.19      462.87     12.23 o
   5  14   1       29.46       34.86      5.66 o
   6  14   1      302.07      287.92      9.27 o
   7  14   1        8.46       12.03      3.54 o
   8  14   1      337.88      340.05     10.54 o
   9  14   1       58.05       67.70      6.70 o
  10  14   1      115.64      110.77      8.12 o
  11  14   1       30.51       22.89      4.84 o
  12  14   1       29.90       19.47      4.20 o
  13  14   1        6.00        4.72      3.62 o
  14  14   1       63.00       71.09      6.93 o
  15  14   1        7.72        4.98      3.97 o
  16  14   1       13.95       15.41      4.80 o
  17  14   1        8.53        5.49      4.42 o
  18  14   1       32.80       51.28      8.29 o
  19  14   1        5.83       14.01      5.24 o
  20  14   1       13.32        4.17      4.85 o
   0  15   1       73.04       77.26     18.38 o
   1  15   1        4.13        3.92      7.00 o
   2  15   1        6.24        6.02      3.88 o
   3  15   1      140.97      138.04     12.91 o
   4  15   1      178.37      176.65      8.78 o
   5  15   1       63.12       58.03      5.62 o
   6  15   1       46.64       46.16      5.10 o
   7  15   1       30.38       25.63      4.37 o
   8  15   1      192.29      184.00      9.22 o
   9  15   1        3.45        6.28      3.89 o
  10  15   1      166.83      160.94     11.94 o
  11  15   1        8.88       12.95      5.08 o
  12  15   1      165.40      213.46     11.04 o
  13  15   1        3.02        8.10      3.57 o
  14  15   1       80.81       71.79      7.10 o
  15  15   1        4.76        6.10      3.57 o
  16  15   1       21.67       25.46      6.21 o
  17  15   1        9.47       11.56      4.87 o
  18  15   1        8.72       16.95      5.98 o
   1  16   1      204.50      184.55     10.71 o
   2  16   1       38.90       33.86      5.15 o
   3  16   1      199.26      231.93     10.85 o
   4  16   1      134.30      139.26     10.42 o
   5  16   1       62.63       61.26      6.79 o
   6  16   1       43.83       39.64      7.25 o
   7  16   1      151.43      152.20     11.56 o
   8  16   1       13.41       11.09      6.04 o
   9  16   1       21.97       21.94      4.58 o
  10  16   1       11.47       15.60      6.01 o
  11  16   1       35.87       39.90      8.23 o
  12  16   1        5.23       11.44      4.03 o
  13  16   1       24.93       18.61      6.48 o
  14  16   1       14.59       13.21      4.95 o
  15  16   1        4.14        6.50      4.31 o
  16  16   1       63.90       61.96      8.83 o
  17  16   1        3.59        1.59      4.49 o
   0  17   1       92.62       86.22     12.13 o
   1  17   1      116.60      133.03     10.10 o
   2  17   1       16.04       13.99      4.31 o
   3  17   1       67.88       81.37      9.68 o
   4  17   1       15.24       10.99      4.23 o
   5  17   1       16.74        8.16      5.11 o
   6  17   1        7.51       -0.14      3.89 o
   7  17   1       11.33        4.06      4.18 o
   8  17   1       30.47       20.63      5.82 o
   9  17   1       22.96       23.24      5.40 o
  10  17   1       49.98       55.97      8.27 o
  11  17   1       48.94       60.59     17.61 o
  12  17   1       31.85       47.06      7.67 o
  13  17   1       41.73       46.85      6.87 o
  14  17   1       13.11       25.00      6.36 o
  15  17   1       18.38       21.70      5.24 o
   1  18   1       11.10        7.46      4.03 o
   2  18   1        3.88        0.41      3.14 o
   3  18   1       74.61       77.99      8.16 o
   4  18   1       37.66       35.82      8.05 o
   5  18   1       94.74      104.06     11.09 o
   6  18   1        9.78       15.06      7.15 o
   7  18   1       22.57       23.96      5.94 o
   8  18   1       10.10        8.33      5.28 o
   9  18   1       28.04       35.72      6.93 o
  10  18   1        7.02        8.65      7.52 o
  11  18   1        7.27        9.11      9.52 o
  12  18   1        1.54        5.16      5.22 o
   0  19   1       12.88        3.35      5.64 o
   1  19   1       18.40       19.20      4.69 o
   2  19   1       14.08        8.21      6.94 o
   3  19   1       16.10       -3.31      4.72 o
   4  19   1        6.53        5.47      5.50 o
   5  19   1        5.25        4.43      4.72 o
   6  19   1        9.85       11.54      5.29 o
   7  19   1        5.47       -2.99      4.52 o
   8  19   1        2.92        0.59      3.92 o
   9  19   1       23.74       22.29      6.50 o
   1  20   1       18.24       16.80     10.33 o
   2  20   1       11.38       15.74      5.60 o
   3  20   1       41.21       43.97      7.80 o
   4  20   1       80.26       75.78      9.99 o
   5  20   1       17.51       11.76      5.73 o
   0   0   2     8123.16     6921.36     84.85 o
   2   0   2      278.57      244.33     10.65 o
   4   0   2     4336.12     4543.40    106.40 o
   6   0   2     2702.52     3121.58     54.69 o
   8   0   2      291.06      323.33     13.81 o
  10   0   2      351.87      318.26     10.20 o
  12   0   2        2.05       -1.10      2.33 o
  14   0   2       94.12       91.49      6.93 o
  16   0   2       61.52       67.34      6.86 o
  18   0   2        1.62       -0.29      3.53 o
  20   0   2       80.69       71.33      8.83 o
  22   0   2       33.84       32.17      8.53 o
  24   0   2       20.49       29.46      8.82 o
  26   0   2       28.67       45.42      8.86 o
   1   1   2       96.55       88.94      4.42 o
   2   1   2      268.55      224.72      7.08 o
   3   1   2      503.15      503.75     10.86 o
   4   1   2     1592.52     1480.25     28.72 o
   5   1   2      368.19      385.02     10.41 o
   6   1   2      824.76      854.05     15.50 o
   7   1   2      667.68      665.96      9.16 o
   8   1   2      604.92      585.61      9.02 o
   9   1   2      676.32      689.23      5.47 o
  10   1   2      614.58      632.13      7.61 o
  11   1   2      123.59      128.20      4.18 o
  12   1   2       18.77       17.95      2.40 o
  13   1   2        3.34        0.23      1.96 o
  14   1   2      345.21      348.93      7.94 o
  15   1   2      386.55      368.46      8.29 o
  16   1   2      433.36      436.96      9.36 o
  17   1   2      108.31      112.17      6.94 o
  18   1   2       52.63       54.78      5.21 o
  19   1   2       47.99       47.21      5.15 o
  20   1   2       57.52       60.64      5.85 o
  21   1   2       10.19        6.29      3.12 o
  22   1   2        4.31        5.86      3.42 o
  23   1   2       19.24       17.58      4.22 o
  24   1   2        3.54        5.76      3.48 o
  25   1   2        5.88        9.71      4.47 o
  26   1   2       15.91       23.04      4.90 o
   0   2   2      124.20      130.16      7.67 o
   1   2   2       10.98        7.31      2.27 o
   2   2   2       59.23       57.22      3.85 o
   3   2   2      118.37      138.45      5.53 o
   4   2   2      337.28      350.93      7.85 o
   5   2   2      732.80      745.84     14.80 o
   6   2   2      525.18      532.87     15.91 o
   7   2   2     3208.78     3360.29     25.68 o
   8   2   2     2161.53     2175.10     20.39 o
   9   2   2       59.66       55.31      2.80 o
  10   2   2      192.35      197.71      5.24 o
  11   2   2      267.77      247.86      5.45 o
  12   2   2      317.07      309.92      7.42 o
  13   2   2      374.04      359.57      8.38 o
  14   2   2      177.83      210.74      7.38 o
  15   2   2       40.75       39.07      4.22 o
  16   2   2       10.17       10.18      3.38 o
  17   2   2       13.05        7.15      3.09 o
  18   2   2       27.53       30.47      6.40 o
  19   2   2       18.31       16.53      3.79 o
  20   2   2       34.45       43.30      5.47 o
  21   2   2       51.96       55.67      7.84 o
  22   2   2       11.54       11.48      4.82 o
  23   2   2       20.19       29.12      5.19 o
  24   2   2       30.41       36.30      8.70 o
  25   2   2       26.33       41.87      5.88 o
  26   2   2        2.82       10.71      5.73 o
   1   3   2       44.08       53.61      4.27 o
   2   3   2       11.43       14.61      2.64 o
   3   3   2      818.39      866.17     11.41 o
   4   3   2      530.26      537.99      9.65 o
   5   3   2     1499.90     1559.75     20.56 o
   6   3   2      617.88      584.58      8.61 o
   7   3   2     1538.93     1434.95     14.67 o
   8   3   2      112.61      101.86      4.22 o
   9   3   2      636.09      601.08      9.78 o
  10   3   2      216.02      209.85      5.62 o
  11   3   2      345.71      359.04      7.25 o
  12   3   2      132.02      151.00      5.85 o
  13   3   2      501.32      513.12     10.09 o
  14   3   2      296.59      287.88      8.10 o
  15   3   2      267.68      242.70      8.05 o
  16   3   2       22.62       21.79      3.82 o
  17   3   2      268.57      241.79      9.15 o
  18   3   2       12.34       10.40      3.73 o
  19   3   2       43.67       45.26      5.50 o
  20   3   2       29.61       23.72      4.84 o
  21   3   2       36.53       35.47      5.30 o
  22   3   2       25.67       19.14      5.31 o
  23   3   2        2.84        1.16      3.67 o
  24   3   2        0.93        0.66      8.42 o
  25   3   2        3.09        3.04      7.10 o
  26   3   2       10.69       15.59      6.76 o
   0   4   2      467.34      481.83     15.56 o
   1   4   2     2054.85     2069.41     20.92 o
   2   4   2        0.12       -1.62      1.81 o
   3   4   2     1702.85     1574.79     24.87 o
   4   4   2      505.39      459.30     13.21 o
   5   4   2      709.05      765.03     11.69 o
   6   4   2     1086.99     1112.81     14.32 o
   7   4   2     1623.86     1710.32     14.52 o
   8   4   2      238.36      226.19      4.19 o
   9   4   2      482.12      482.74      7.35 o
  10   4   2      280.23      281.36      6.49 o
  11   4   2      386.27      365.30      8.33 o
  12   4   2       32.94       30.90      3.43 o
  13   4   2      545.93      479.12     10.55 o
  14   4   2      112.15      128.76      7.07 o
  15   4   2       31.00       28.89      4.79 o
  16   4   2       99.26       99.88      6.88 o
  17   4   2        6.51        8.01      5.02 o
  18   4   2       40.83       29.48      4.69 o
  19   4   2       22.77       20.02      4.28 o
  20   4   2       40.31       38.13      5.70 o
  21   4   2        7.09        7.76      3.70 o
  22   4   2        3.61        4.42      4.03 o
  23   4   2       26.46       37.28      5.42 o
  24   4   2        4.45        3.42      3.51 o
  25   4   2       20.11       25.40      5.57 o
  26   4   2        6.33        1.06     15.07 o
   1   5   2      107.81      118.21      4.94 o
   2   5   2       88.18       84.97      3.18 o
   3   5   2      356.10      365.86      6.55 o
   4   5   2       94.87       85.98      2.92 o
   5   5   2      253.05      246.40      5.49 o
   6   5   2      144.64      149.73      4.80 o
   7   5   2      377.27      383.05      6.49 o
   8   5   2      399.81      416.86      8.21 o
   9   5   2      262.27      251.37      6.64 o
  10   5   2      172.81      182.03      5.18 o
  11   5   2       34.59       33.06      3.48 o
  12   5   2      393.77      376.94      9.58 o
  13   5   2       37.28       37.62      4.38 o
  14   5   2       93.97       93.69      6.05 o
  15   5   2       82.61       75.17      5.27 o
  16   5   2      189.50      197.07      9.93 o
  17   5   2      129.54      140.69      7.94 o
  18   5   2      184.41      195.62      9.17 o
  19   5   2       66.52       71.36      6.70 o
  20   5   2       22.93       17.41      4.24 o
  21   5   2       52.87       32.54      5.12 o
  22   5   2       50.50       53.47      9.55 o
  23   5   2        1.43        4.54      5.45 o
  24   5   2        7.47       10.14      4.17 o
  25   5   2       18.17       22.40      7.15 o
   0   6   2     1121.51     1167.98     17.79 o
   1   6   2     1813.67     1833.99     16.32 o
   2   6   2      795.58      768.31      8.90 o
   3   6   2      541.02      574.39      8.22 o
   4   6   2       86.34       94.34      5.09 o
   5   6   2       28.74       35.66      3.51 o
   6   6   2      342.57      328.31      6.88 o
   7   6   2      219.26      231.38      6.15 o
   8   6   2      273.19      265.63      7.24 o
   9   6   2       80.90       75.89      4.88 o
  10   6   2      266.06      268.70      7.55 o
  11   6   2      196.39      194.14      7.08 o
  12   6   2      704.73      718.22     12.81 o
  13   6   2      395.62      369.04      9.73 o
  14   6   2      120.41      133.25      7.61 o
  15   6   2       78.21       86.81      6.77 o
  16   6   2       80.96       82.70      5.99 o
  17   6   2       66.08       65.74      5.71 o
  18   6   2        5.41        4.83      3.13 o
  19   6   2       93.03      100.53      7.27 o
  20   6   2       56.08       59.91      6.02 o
  21   6   2      113.50      103.65      8.29 o
  22   6   2       18.37       26.74      6.09 o
  23   6   2       27.19       28.52      5.78 o
  24   6   2       25.05       23.36      8.76 o
  25   6   2       10.80       17.52      4.71 o
   1   7   2       36.67       36.84      3.00 o
   2   7   2      241.18      266.21      6.80 o
   3   7   2       16.85       16.49      1.88 o
   4   7   2      740.64      703.54      9.96 o
   5   7   2       12.16       10.21      2.40 o
   6   7   2      667.70      656.43     11.17 o
   7   7   2       11.82       18.97      2.78 o
   8   7   2      312.64      306.02      8.88 o
   9   7   2       29.90       33.34      4.53 o
  10   7   2      117.67      128.93      6.01 o
  11   7   2       45.50       37.93      3.92 o
  12   7   2      588.96      555.02     11.86 o
  13   7   2       41.79       40.79      5.11 o
  14   7   2      162.11      150.90      8.18 o
  15   7   2       40.46       46.38      5.49 o
  16   7   2       42.50       44.73      5.77 o
  17   7   2       29.81       44.07      5.57 o
  18   7   2       67.32       55.99      6.17 o
  19   7   2        3.54        5.61      3.22 o
  20   7   2       55.87       57.44      5.87 o
  21   7   2       29.18       28.66      4.57 o
  22   7   2       16.63       16.57      3.98 o
  23   7   2        0.94        1.89      8.53 o
  24   7   2       29.55       18.90      4.63 o
   0   8   2     2734.27     2642.21     34.00 o
   1   8   2      502.70      501.68      9.27 o
   2   8   2      617.68      584.82      8.89 o
   3   8   2       80.31       81.45      3.61 o
   4   8   2        5.03        5.06      1.64 o
   5   8   2       17.47       16.01      2.99 o
   6   8   2      116.90      111.66      5.12 o
   7   8   2       97.65       96.66      5.29 o
   8   8   2      343.95      358.50      9.13 o
   9   8   2      135.63      128.25      6.37 o
  10   8   2      241.79      235.84      8.29 o
  11   8   2      313.41      308.67      8.95 o
  12   8   2      575.35      549.92     12.49 o
  13   8   2       22.74       20.09      3.67 o
  14   8   2      134.91      115.67      7.91 o
  15   8   2       45.07       45.31      5.48 o
  16   8   2       20.20       14.20      3.89 o
  17   8   2       27.66       27.47      4.83 o
  18   8   2        7.52        9.30      7.13 o
  19   8   2       39.69       35.94      5.38 o
  20   8   2       33.39       18.52      6.21 o
  21   8   2       11.01       18.72      4.50 o
  22   8   2       30.90       32.93      5.22 o
  23   8   2        9.63       20.66      4.46 o
  24   8   2       18.48       23.41      4.23 o
   1   9   2      189.38      193.23      6.27 o
   2   9   2       90.58       83.00      4.92 o
   3   9   2        7.08        6.82      2.11 o
   4   9   2      219.37      205.96      5.56 o
   5   9   2      130.26      136.81      5.22 o
   6   9   2      220.97      219.27      7.59 o
   7   9   2       13.72       13.05      4.36 o
   8   9   2      188.29      175.95      7.30 o
   9   9   2      106.19      122.12      7.35 o
  10   9   2       44.49       38.18      4.64 o
  11   9   2      131.89      147.54      8.07 o
  12   9   2      106.35      118.98      7.20 o
  13   9   2       27.14       37.62      4.77 o
  14   9   2       38.51       40.52      4.94 o
  15   9   2      158.93      174.61      9.18 o
  16   9   2      113.53      125.49      8.68 o
  17   9   2       64.27       72.51      6.99 o
  18   9   2       45.14       53.57      6.14 o
  19   9   2       47.98       42.89      5.84 o
  20   9   2       72.99       94.59      8.15 o
  21   9   2       74.50       80.15      7.29 o
  22   9   2        5.66       11.08      4.69 o
  23   9   2       15.65        8.00      5.84 o
   0  10   2       56.62       48.07      6.04 o
   1  10   2      824.96      863.47     12.85 o
   2  10   2        6.18        7.91      2.36 o
   3  10   2      130.04      133.17      6.04 o
   4  10   2       31.25       24.02      3.41 o
   5  10   2       25.09       20.50      3.45 o
   6  10   2       82.81       81.44      6.33 o
   7  10   2      318.82      303.67      9.00 o
   8  10   2       19.76       19.35      4.79 o
   9  10   2      449.63      458.69     13.19 o
  10  10   2       72.16       80.61      6.23 o
  11  10   2      243.99      241.81      9.21 o
  12  10   2      101.03      126.87      8.12 o
  13  10   2      223.19      225.02      9.02 o
  14  10   2       23.14       23.43      4.13 o
  15  10   2       74.37       82.28      7.46 o
  16  10   2       24.25       16.98      4.21 o
  17  10   2        0.35        6.25      3.54 o
  18  10   2       29.64       25.48      4.83 o
  19  10   2       22.13       35.59      5.49 o
  20  10   2        5.79        7.46      6.47 o
  21  10   2       27.35       35.99      6.35 o
  22  10   2        7.14       16.23      5.04 o
   1  11   2      234.25      227.34      7.23 o
   2  11   2      296.57      295.47     10.74 o
   3  11   2      659.19      643.16     13.36 o
   4  11   2        8.32        4.58      2.67 o
   5  11   2      302.66      305.12      9.10 o
   6  11   2        8.56        4.79      2.81 o
   7  11   2      218.72      212.55      8.88 o
   8  11   2       98.85      110.79      7.02 o
   9  11   2      278.26      309.23     10.82 o
  10  11   2       15.33       10.52      3.77 o
  11  11   2       95.25       92.25      8.54 o
  12  11   2       79.11       84.88      7.50 o
  13  11   2       69.32       74.22      8.14 o
  14  11   2       48.59       43.64      6.08 o
  15  11   2       27.58       33.76      5.36 o
  16  11   2       20.94       23.61      4.85 o
  17  11   2       29.94       32.90      5.42 o
  18  11   2       12.29       11.08      5.35 o
  19  11   2       63.47       55.26      7.31 o
  20  11   2        2.54        3.91      3.68 o
  21  11   2       13.49       14.23      4.79 o
   0  12   2       24.66       25.55      5.07 o
   1  12   2      354.59      348.05      8.62 o
   2  12   2       25.10       23.35      3.89 o
   3  12   2      201.95      207.96     10.48 o
   4  12   2      122.61      118.36      7.45 o
   5  12   2      110.37      102.52      6.76 o
   6  12   2      146.61      145.86      7.78 o
   7  12   2       16.25        7.53      3.36 o
   8  12   2      198.55      183.39      9.22 o
   9  12   2       67.17       66.64      5.88 o
  10  12   2      142.93      162.19      9.46 o
  11  12   2       75.99       97.00      8.32 o
  12  12   2        7.93       11.65      3.96 o
  13  12   2       12.67       17.28      4.44 o
  14  12   2       29.07       26.34      5.10 o
  15  12   2       18.96       22.78      6.86 o
  16  12   2       20.68       19.98      4.65 o
  17  12   2        6.21        8.95      5.39 o
  18  12   2        0.94        2.48      3.58 o
  19  12   2       11.90       12.40      4.31 o
  20  12   2        6.36       17.38      4.69 o
   1  13   2      109.39      100.02      6.31 o
   2  13   2      176.90      176.64      8.63 o
   3  13   2       58.54       52.75      5.47 o
   4  13   2       41.44       35.97      4.79 o
   5  13   2      185.74      169.71      8.46 o
   6  13   2       73.11       75.04      6.09 o
   7  13   2       78.45       74.72      8.01 o
   8  13   2       81.07       77.44     12.80 o
   9  13   2      160.62      168.48      9.24 o
  10  13   2       51.56       65.88      6.42 o
  11  13   2       45.90       37.76      4.83 o
  12  13   2       39.16       45.79      5.37 o
  13  13   2       10.37        5.92      3.90 o
  14  13   2       51.85       49.77      6.54 o
  15  13   2       73.70       77.41      7.96 o
  16  13   2       37.59       38.91      6.26 o
  17  13   2       37.67       40.53      6.20 o
  18  13   2       41.41       32.53      5.95 o
  19  13   2        4.91       10.08      4.17 o
   0  14   2      149.48      137.27     11.75 o
   1  14   2       65.11       66.36      5.53 o
   2  14   2      115.79      122.38      8.02 o
   3  14   2       27.05       29.23      4.49 o
   4  14   2      141.68      144.43     12.96 o
   5  14   2        0.01        1.95      2.76 o
   6  14   2       49.10       48.58      5.42 o
   7  14   2       65.29       56.46      7.09 o
   8  14   2       81.65       83.87      7.35 o
   9  14   2       61.34       62.95      5.98 o
  10  14   2       59.07       60.59      6.11 o
  11  14   2       44.34       48.98      5.53 o
  12  14   2       27.45       21.64      4.24 o
  13  14   2       34.58       24.63      5.55 o
  14  14   2       19.31       19.64      4.40 o
  15  14   2        9.67       13.99      5.65 o
  16  14   2       24.78       31.84      6.83 o
  17  14   2        0.67        7.81      4.21 o
  18  14   2        1.26       -0.07      4.36 o
   1  15   2       16.66        9.68      3.67 o
   2  15   2       22.72       20.73      3.83 o
   3  15   2       21.70       23.94      4.37 o
   4  15   2      153.77      150.57     13.35 o
   5  15   2       30.12       17.67      7.46 o
   6  15   2      173.73      198.74      9.37 o
   7  15   2       61.50       52.81      6.46 o
   8  15   2      107.45      124.20      8.97 o
   9  15   2       12.98       11.71      4.03 o
  10  15   2       58.43       58.77      6.08 o
  11  15   2        8.49       19.56      4.15 o
  12  15   2        0.33        1.00      2.95 o
  13  15   2       11.19       12.21      3.68 o
  14  15   2       60.75       61.97      6.31 o
  15  15   2        3.98        4.38      3.69 o
  16  15   2       58.99       68.44      6.88 o
  17  15   2       19.46       17.27      9.08 o
   0  16   2       86.60       84.36     10.18 o
   1  16   2        1.74        4.78      3.63 o
   2  16   2       61.77       75.06      7.28 o
   3  16   2        1.75        3.03      3.20 o
   4  16   2       23.66       24.09      4.63 o
   5  16   2       14.32       17.71      3.93 o
   6  16   2        9.08        6.35      3.72 o
   7  16   2       99.27       94.82      8.48 o
   8  16   2       84.32       92.25      9.62 o
   9  16   2       47.73       46.14      6.16 o
  10  16   2       82.98       75.40      6.79 o
  11  16   2       54.38       56.68      6.22 o
  12  16   2       42.67       50.54      6.27 o
  13  16   2       28.24       22.99      5.89 o
  14  16   2       19.91       22.95      5.35 o
  15  16   2       15.01       18.83      5.27 o
   1  17   2       30.43       34.27      5.28 o
   2  17   2       35.27       44.06      6.88 o
   3  17   2       28.76       20.71      7.38 o
   4  17   2       13.97        7.36      3.73 o
   5  17   2       70.50       57.89      6.25 o
   6  17   2        3.87       10.53      4.41 o
   7  17   2      116.46      111.61      9.26 o
   8  17   2       29.24       33.02      5.95 o
   9  17   2       27.44       30.65      5.85 o
  10  17   2        2.47       -0.02      3.53 o
  11  17   2        3.75        4.87      3.39 o
  12  17   2        6.53        8.88      4.52 o
  13  17   2       35.63       34.05      7.55 o
   0  18   2        6.76       -1.71      5.06 o
   1  18   2       73.61       89.12      7.63 o
   2  18   2        0.13        0.34      3.15 o
   3  18   2       42.90       36.27      6.00 o
   4  18   2        6.21        3.35      3.76 o
   5  18   2        3.87        8.13      3.64 o
   6  18   2        6.53        0.02      4.54 o
   7  18   2       38.38       30.45      5.61 o
   8  18   2       12.34       14.44      4.67 o
   9  18   2       48.17       48.88      9.02 o
  10  18   2        5.42        6.12      4.79 o
   1  19   2        5.43        7.70      3.61 o
   2  19   2        9.77        2.15      3.93 o
   3  19   2       10.84        8.93      4.41 o
   4  19   2        5.57        1.22      6.10 o
   5  19   2       28.83       29.86      5.74 o
   6  19   2       27.08       35.65     11.07 o
   2   0   3       41.61       56.42      5.17 o
   4   0   3      129.33      143.44      7.10 o
   6   0   3      127.42      112.31      9.14 o
   8   0   3      254.79      237.53     11.28 o
  10   0   3      205.13      213.77     11.37 o
  12   0   3      272.73      266.54     17.13 o
  14   0   3       68.99       62.78      8.75 o
  16   0   3      102.51      105.78      8.14 o
  18   0   3      148.61      157.59      8.95 o
  20   0   3       93.25       96.29      7.47 o
  22   0   3        0.09        2.74      4.31 o
  24   0   3       27.42       28.53      8.98 o
   0   1   3      956.76      975.87     34.43 o
   1   1   3      290.10      266.92     10.83 o
   2   1   3      265.98      289.36      7.56 o
   3   1   3      247.82      256.72      6.12 o
   4   1   3       75.27       88.20      4.63 o
   5   1   3      196.87      220.13      5.92 o
   6   1   3      106.93      109.10      7.20 o
   7   1   3      117.47      132.37      6.71 o
   8   1   3      202.11      208.70      8.21 o
   9   1   3        8.37        6.56      2.68 o
  10   1   3      401.53      398.26     10.66 o
  11   1   3       14.80       13.09      3.29 o
  12   1   3      340.05      344.88     10.53 o
  13   1   3      298.20      288.62      9.90 o
  14   1   3       96.95       97.86      6.19 o
  15   1   3       36.29       27.86      3.80 o
  16   1   3       25.43       21.33      4.54 o
  17   1   3        0.74       -1.25      2.17 o
  18   1   3       14.77       15.45      4.75 o
  19   1   3       18.34       12.28      3.25 o
  20   1   3       68.61       69.70      3.76 o
  21   1   3       11.98       13.50      3.16 o
  22   1   3       16.33       17.35      2.77 o
  23   1   3        4.69        7.78      2.75 o
  24   1   3       11.08       13.93      3.12 o
   1   2   3      161.14      140.28      6.17 o
   2   2   3       21.74       24.43      2.73 o
   3   2   3      161.42      170.25      5.13 o
   4   2   3      507.11      497.38      9.02 o
   5   2   3      113.05      119.92      5.08 o
   6   2   3      262.56      244.58      7.63 o
   7   2   3      661.28      679.32     12.92 o
   8   2   3      165.61      174.73      7.18 o
   9   2   3      215.25      207.50      7.85 o
  10   2   3       35.67       36.93      5.19 o
  11   2   3       32.60       26.67      6.64 o
  12   2   3      313.69      298.44      9.67 o
  13   2   3       12.39        8.10      2.65 o
  14   2   3       81.34       83.87      5.27 o
  15   2   3       31.83       27.83      4.51 o
  16   2   3       35.06       34.22      4.79 o
  17   2   3       42.46       46.04      5.43 o
  18   2   3       11.11       11.76      3.53 o
  19   2   3       41.44       36.70      3.36 o
  20   2   3       24.64       26.81      2.82 o
  21   2   3       15.86       16.69      3.29 o
  22   2   3        3.19        4.13      2.26 o
  23   2   3        2.77        3.54      3.60 o
  24   2   3        3.86        6.59      4.74 o
   0   3   3      583.86      560.41     15.25 o
   1   3   3      682.77      638.95     10.35 o
   2   3   3       27.69       29.28      2.98 o
   3   3   3       66.36      102.44      6.93 o
   4   3   3      166.44      194.59      7.06 o
   5   3   3       24.93       31.99      3.29 o
   6   3   3        6.32        6.85      2.27 o
   7   3   3        0.09       -0.63      1.79 o
   8   3   3      225.70      223.12      7.52 o
   9   3   3      629.21      658.77     13.16 o
  10   3   3       24.92       29.04      5.45 o
  11   3   3      982.54      968.66     20.87 o
  12   3   3      177.43      179.13     10.67 o
  13   3   3       75.75       71.28      5.11 o
  14   3   3       40.54       40.16      4.81 o
  15   3   3        2.46        2.67      2.85 o
  16   3   3       55.89       51.74      5.75 o
  17   3   3       11.02       10.00      3.85 o
  18   3   3       11.68       12.08      4.64 o
  19   3   3       47.22       45.34      4.17 o
  20   3   3        5.05        4.99      2.58 o
  21   3   3       38.71       47.31      4.10 o
  22   3   3        0.80        0.30      2.23 o
  23   3   3        5.94        8.26      3.32 o
  24   3   3        8.69       11.77      2.72 o
   1   4   3       15.72       21.53      3.61 o
   2   4   3       13.91       16.76      2.40 o
   3   4   3      458.21      454.42      9.46 o
   4   4   3      227.68      225.31      7.68 o
   5   4   3      667.97      677.50     13.32 o
   6   4   3       79.99       72.59      6.32 o
   7   4   3      116.76      115.96      8.30 o
   8   4   3      205.02      210.91      9.60 o
   9   4   3       55.89       66.83      6.84 o
  10   4   3       49.62       52.48      6.22 o
  11   4   3      425.77      403.89     13.28 o
  12   4   3       16.52       23.15      4.16 o
  13   4   3      201.52      195.52     10.10 o
  14   4   3       43.96       41.07      4.82 o
  15   4   3      118.87      131.00      9.33 o
  16   4   3       29.28       24.18      4.43 o
  17   4   3      170.03      194.59     10.73 o
  18   4   3        0.43        2.93      2.99 o
  19   4   3       82.14       95.26      5.71 o
  20   4   3        8.23       10.06      2.64 o
  21   4   3       26.61       23.92      3.30 o
  22   4   3        0.06       -2.12      2.34 o
  23   4   3        0.95        5.82      2.76 o
   0   5   3      765.79      729.29     18.63 o
   1   5   3      309.59      311.46      8.60 o
   2   5   3      194.49      191.86      6.67 o
   3   5   3      266.84      285.63      7.83 o
   4   5   3       85.98       85.63      6.02 o
   5   5   3       77.03       78.75      5.92 o
   6   5   3       91.03      104.97      7.86 o
   7   5   3      358.24      354.71     11.42 o
   8   5   3       62.77       64.89      6.65 o
   9   5   3      702.15      703.35     17.80 o
  10   5   3      314.64      294.41     16.55 o
  11   5   3       41.96       42.40      6.17 o
  12   5   3      187.89      182.89      7.76 o
  13   5   3      276.10      262.97     13.58 o
  14   5   3       10.84       14.24      3.76 o
  15   5   3       52.01       58.54      8.64 o
  16   5   3       22.94       20.76      5.76 o
  17   5   3        1.00        6.06      3.30 o
  18   5   3        4.13        7.54      3.22 o
  19   5   3        3.76       12.01      2.96 o
  20   5   3       28.46       25.15      3.26 o
  21   5   3       17.49       22.82      3.23 o
  22   5   3        9.27       11.12      4.75 o
  23   5   3       24.82       31.02      5.12 o
   1   6   3        8.17       10.58      3.36 o
   2   6   3      152.68      150.37      8.00 o
   3   6   3      190.14      192.67      7.15 o
   4   6   3      343.65      344.40     11.04 o
   5   6   3      145.01      139.37      8.05 o
   6   6   3      264.00      258.19     11.21 o
   7   6   3      220.42      216.77     10.81 o
   8   6   3      204.10      209.58     11.67 o
   9   6   3      316.45      324.52     13.48 o
  10   6   3       44.12       40.46      6.82 o
  11   6   3       17.18       18.68      4.53 o
  12   6   3       92.22       92.48     12.65 o
  13   6   3       51.17       41.03      6.83 o
  14   6   3       16.00        9.18      3.48 o
  15   6   3       17.82       18.11      4.52 o
  16   6   3       40.36       46.56      4.38 o
  17   6   3       16.89       12.14      2.99 o
  18   6   3       64.10       68.96      5.76 o
  19   6   3        4.57       12.03      3.64 o
  20   6   3       28.59       36.22      4.16 o
  21   6   3        7.99       12.98      2.99 o
  22   6   3        1.91        9.84      5.14 o
  23   6   3       11.71       17.08      3.40 o
   0   7   3      137.92      147.61     13.62 o
   1   7   3        1.08        0.01      2.50 o
   2   7   3      164.05      151.90      8.76 o
   3   7   3       81.29       82.67      6.24 o
   4   7   3      349.39      357.05     11.17 o
   5   7   3       41.49       41.67      7.88 o
   6   7   3       30.80       42.22      5.95 o
   7   7   3       72.70       75.35      8.29 o
   8   7   3      689.65      739.90     22.72 o
   9   7   3        8.75        6.10      3.52 o
  10   7   3      186.26      197.37      9.35 o
  11   7   3       12.69       12.29      5.41 o
  12   7   3      196.13      205.10     10.54 o
  13   7   3       74.11       92.39      7.36 o
  14   7   3      112.39      127.69      8.50 o
  15   7   3        2.71        6.67      2.50 o
  16   7   3        0.25       -1.62      4.54 o
  17   7   3        0.81       -1.92      2.51 o
  18   7   3        0.82        6.49      4.33 o
  19   7   3        4.74        6.04      2.38 o
  20   7   3        8.43       13.62      3.03 o
  21   7   3        0.81        2.09      2.72 o
  22   7   3       31.06       41.92      7.86 o
   1   8   3       49.65       48.24      6.24 o
   2   8   3      144.99      149.07      8.94 o
   3   8   3       22.61       14.91      3.84 o
   4   8   3      147.12      151.52      8.65 o
   5   8   3       83.87       85.01      8.55 o
   6   8   3      256.00      244.81     14.06 o
   7   8   3       51.63       39.87      8.15 o
   8   8   3      333.78      313.09      9.58 o
   9   8   3      163.35      160.06     12.94 o
  10   8   3      224.96      209.86      9.64 o
  11   8   3        6.22        1.39      3.52 o
  12   8   3      171.14      174.97     10.01 o
  13   8   3        9.12       13.32      2.96 o
  14   8   3        0.36       -2.26      2.26 o
  15   8   3       15.34       13.81      3.50 o
  16   8   3       99.11      122.40      7.41 o
  17   8   3        1.92       -3.01      3.01 o
  18   8   3      112.47      131.73      6.07 o
  19   8   3       19.14       19.75      3.67 o
  20   8   3       71.75       82.58      5.86 o
  21   8   3        0.35        1.91      2.72 o
   0   9   3      451.78      432.19     21.37 o
   1   9   3      155.28      161.78     10.72 o
   2   9   3       70.11       69.65      7.39 o
   3   9   3      168.69      167.43      9.80 o
   4   9   3      118.68      126.21      8.21 o
   5   9   3       36.89       33.22      6.33 o
   6   9   3       77.32       76.23      5.17 o
   7   9   3      168.50      180.54      8.91 o
   8   9   3      162.12      166.77      8.66 o
   9   9   3       80.00       82.46      7.19 o
  10   9   3       14.39       13.74      4.21 o
  11   9   3       29.51       29.37      3.43 o
  12   9   3      127.51      131.85      6.36 o
  13   9   3       68.52       71.08      5.65 o
  14   9   3       81.10       81.23      6.38 o
  15   9   3       60.10       50.72      5.51 o
  16   9   3        1.28       -0.07      3.02 o
  17   9   3       10.49       11.18      3.88 o
  18   9   3        3.11        0.02      3.74 o
  19   9   3        3.19        4.87      3.54 o
  20   9   3       16.79       32.37      5.40 o
  21   9   3        9.45       14.43      4.47 o
   1  10   3      102.95       99.46      8.57 o
   2  10   3       98.52       93.09      3.75 o
   3  10   3      330.51      350.62      9.56 o
   4  10   3      145.72      148.39      9.85 o
   5  10   3      239.89      241.63      8.24 o
   6  10   3      148.29      152.90      7.71 o
   7  10   3       76.68       78.87      4.89 o
   8  10   3       26.69       43.07      4.04 o
   9  10   3       70.28       68.63      6.84 o
  10  10   3        4.48        0.06      3.34 o
  11  10   3       22.26       15.83      3.49 o
  12  10   3       45.26       36.34      4.57 o
  13  10   3        8.38        4.19      2.99 o
  14  10   3        4.11        0.81      3.16 o
  15  10   3       26.15       32.78      5.03 o
  16  10   3       36.92       37.92      9.22 o
  17  10   3       74.26       85.56      9.09 o
  18  10   3        9.79        8.44      5.67 o
  19  10   3       45.25       54.82      7.17 o
  20  10   3        3.79        7.95      4.14 o
   0  11   3       28.84       29.30      4.44 o
   1  11   3      189.02      174.04      5.96 o
   2  11   3       24.42       21.15      3.68 o
   3  11   3       30.33       31.61      3.37 o
   4  11   3       36.81       35.43      4.69 o
   5  11   3       62.89       64.33      4.10 o
   6  11   3       21.79       18.69      3.10 o
   7  11   3      177.58      161.48      6.61 o
   8  11   3        9.33        5.27      3.90 o
   9  11   3      156.20      156.38      8.60 o
  10  11   3       14.85       17.77      6.03 o
  11  11   3      101.35      103.01      6.82 o
  12  11   3       95.94       91.03      7.15 o
  13  11   3      117.12      115.07      7.74 o
  14  11   3        1.88        7.74      5.18 o
  15  11   3       22.51       19.01      4.44 o
  16  11   3        4.77        4.73      4.64 o
  17  11   3        3.75        4.85      3.63 o
  18  11   3        4.49        9.47      4.60 o
  19  11   3       18.26       14.63      8.04 o
   1  12   3      120.97      107.10      5.53 o
   2  12   3       29.34       24.06      3.44 o
   3  12   3        6.51        7.55      2.63 o
   4  12   3       66.82       63.93      5.13 o
   5  12   3      194.90      200.64      9.16 o
   6  12   3       70.72       75.30      5.51 o
   7  12   3       71.91       85.72      5.65 o
   8  12   3        7.71        5.92      2.69 o
   9  12   3       10.61        9.86      3.11 o
  10  12   3       12.24        8.50      3.88 o
  11  12   3       15.89       18.03      3.66 o
  12  12   3        2.59        3.83      3.23 o
  13  12   3        7.61        6.13      3.51 o
  14  12   3       18.54       25.33      4.85 o
  15  12   3       62.71       69.96      6.96 o
  16  12   3        4.55        5.19      3.77 o
  17  12   3       37.96       38.13      5.46 o
  18  12   3        9.81       17.92      5.69 o
   0  13   3      170.64      151.32      9.56 o
   1  13   3       67.03       74.12      5.43 o
   2  13   3      113.77      113.81      6.33 o
   3  13   3       45.43       41.43      4.62 o
   4  13   3       72.83       77.12      6.02 o
   5  13   3       27.16       32.01      4.15 o
   6  13   3        9.34       11.46      4.91 o
   7  13   3       41.45       35.07      4.79 o
   8  13   3       17.06       12.55      3.39 o
   9  13   3        5.91       13.14      3.45 o
  10  13   3       21.92       23.88      4.17 o
  11  13   3       41.44       40.61      6.09 o
  12  13   3       23.30       27.58      4.58 o
  13  13   3       26.21       27.38      4.67 o
  14  13   3       20.19       16.14      4.67 o
  15  13   3       20.61       15.16      4.31 o
  16  13   3        3.44        2.33      3.47 o
   1  14   3        5.31        3.39      3.03 o
   2  14   3       13.86        7.40      4.80 o
   3  14   3        6.19        5.26      2.96 o
   4  14   3       41.59       40.63      4.70 o
   5  14   3        7.04       12.18      3.88 o
   6  14   3       66.59       68.15      5.94 o
   7  14   3       11.76       15.10      3.65 o
   8  14   3       42.54       44.21      5.10 o
   9  14   3       18.71       13.56      3.86 o
  10  14   3       51.01       40.70      5.42 o
  11  14   3        1.93        0.00      3.27 o
  12  14   3       18.46       11.87      4.24 o
  13  14   3        3.29        1.25      3.22 o
  14  14   3        5.99       13.29      4.08 o
  15  14   3        5.76        2.94      3.37 o
   0  15   3       26.28       16.02      5.33 o
   1  15   3        4.26        5.20      2.80 o
   2  15   3       36.72       46.17      4.98 o
   3  15   3       12.01        9.04      3.14 o
   4  15   3       19.15       19.03      3.82 o
   5  15   3       28.36       31.22      5.93 o
   6  15   3        8.95        6.33      3.21 o
   7  15   3        4.75        3.65      3.20 o
   8  15   3       17.78       18.00      4.71 o
   9  15   3       11.25       11.15      3.77 o
  10  15   3       69.61       68.49      6.43 o
  11  15   3        8.96        7.90      3.47 o
  12  15   3       79.78       81.87      6.97 o
  13  15   3       11.66       11.05      3.83 o
   1  16   3       10.23       12.38      3.48 o
   2  16   3        0.64        0.99      3.51 o
   3  16   3       10.68        4.73      3.39 o
   4  16   3       29.02       24.69      4.50 o
   5  16   3        7.93        3.64      3.13 o
   6  16   3       78.76       89.39      7.96 o
   7  16   3       22.62       20.61      4.52 o
   8  16   3        8.50       17.29      4.28 o
   9  16   3        8.58        7.75      3.61 o
  10  16   3        3.81        1.67      2.96 o
  11  16   3        9.77        4.86      3.54 o
   0  17   3       48.56       57.23      8.97 o
   1  17   3       23.99       26.93      4.78 o
   2  17   3       16.17       10.86      4.19 o
   3  17   3       42.73       42.40      5.45 o
   4  17   3       19.08       16.84      4.21 o
   5  17   3        2.44        4.57      3.77 o
   6  17   3        1.97        0.17      3.36 o
   7  17   3        3.21       -4.14      4.14 o
   8  17   3        2.28       -3.88      3.88 o
   0   0   4      196.04      194.56     11.81 o
   2   0   4      343.26      342.19     14.65 o
   4   0   4      109.96      120.68      8.77 o
   6   0   4      101.02       90.44      9.51 o
   8   0   4      148.93      158.24     13.66 o
  10   0   4      304.80      307.56     15.00 o
  12   0   4      142.76      133.47     18.33 o
  14   0   4       20.75       11.45      7.75 o
  16   0   4       62.10       65.95     26.13 o
  18   0   4        0.83        2.52      7.20 o
  20   0   4        6.39        4.53     12.51 o
   1   1   4       19.38       21.39      2.85 o
   2   1   4       33.69       37.93      3.50 o
   3   1   4       33.12       42.11      4.94 o
   4   1   4      281.39      279.87      7.61 o
   5   1   4       61.57       67.00      4.83 o
   6   1   4      130.25      138.00      7.38 o
   7   1   4        5.10        2.27      2.53 o
   8   1   4       42.16       42.38      4.98 o
   9   1   4      123.07      132.58     14.63 o
  10   1   4       88.02       90.90      8.31 o
  11   1   4        8.18        4.39      4.54 o
  12   1   4        2.62       -2.38      3.33 o
  13   1   4        7.51       11.49      4.72 o
  14   1   4        8.89       13.51      5.02 o
  15   1   4       13.36       16.54      5.12 o
  16   1   4       34.58       36.53      8.77 o
  17   1   4        0.13        3.51      5.27 o
  18   1   4       17.73       28.73      8.13 o
  19   1   4        0.78       10.60      5.50 o
  20   1   4        3.75       14.79      7.46 o
  21   1   4        6.50       13.31      8.33 o
   0   2   4       83.35       82.86      6.73 o
   1   2   4       88.44      100.63      5.27 o
   2   2   4        0.03        2.94      1.98 o
   3   2   4      186.29      190.90      7.32 o
   4   2   4       11.88       14.96      2.87 o
   5   2   4       15.71       21.12      3.08 o
   6   2   4       10.40       10.32      3.27 o
   7   2   4      112.75      116.02      8.92 o
   8   2   4      142.19      140.85     10.10 o
   9   2   4       67.89       83.25      8.08 o
  10   2   4       16.33       12.99      4.26 o
  11   2   4      185.83      193.24     11.55 o
  12   2   4       64.10       60.33      9.02 o
  13   2   4       52.74       64.43      9.94 o
  14   2   4       83.25       87.18      9.06 o
  15   2   4       26.40       23.36      9.40 o
  16   2   4       16.85       18.56      4.95 o
  17   2   4       10.84        6.85      5.02 o
  18   2   4        2.26       14.09      6.90 o
  19   2   4       12.91       17.67      6.83 o
  20   2   4        6.66        9.59      6.44 o
  21   2   4       10.01        9.75      7.16 o
   1   3   4       71.06       74.22      4.56 o
   2   3   4        4.55        5.70      2.32 o
   3   3   4      261.06      256.08      9.10 o
   4   3   4       22.53       26.87      4.73 o
   5   3   4      106.69      129.23      7.31 o
   6   3   4       33.96       34.42      4.85 o
   7   3   4       36.70       35.76      5.66 o
   8   3   4       62.36       69.36      7.18 o
   9   3   4       35.37       38.23      6.05 o
  10   3   4       62.13       56.93     12.02 o
  11   3   4       34.79       30.16      5.80 o
  12   3   4       40.62       37.54      6.23 o
  13   3   4        5.63       -0.13      4.30 o
  14   3   4       27.58       38.61      6.39 o
  15   3   4      106.92      109.66     10.23 o
  16   3   4       50.22       42.49      7.36 o
  17   3   4       64.22       73.02      8.59 o
  18   3   4        4.81       11.39      5.16 o
  19   3   4       13.32       13.61      5.33 o
  20   3   4       13.40       22.23     11.35 o
   0   4   4      164.40      163.41      9.46 o
   1   4   4       66.07       70.52      5.23 o
   2   4   4       75.24       80.54      6.07 o
   3   4   4       92.22       86.02      6.19 o
   4   4   4       22.01       23.99      4.32 o
   5   4   4      274.06      275.05      8.85 o
   6   4   4      150.78      155.72      8.17 o
   7   4   4       18.76       21.43      4.70 o
   8   4   4       38.18       42.38      6.25 o
   9   4   4       67.80       69.67      7.65 o
  10   4   4       46.22       45.99      6.56 o
  11   4   4       27.82       26.62      5.49 o
  12   4   4       20.38       24.23      5.49 o
  13   4   4      103.34      100.66     10.42 o
  14   4   4       42.66       42.51      7.37 o
  15   4   4       50.60       50.33     10.11 o
  16   4   4       16.70       16.35      5.13 o
  17   4   4        9.69        4.38      7.63 o
  18   4   4        3.33       12.40      7.45 o
  19   4   4        1.53        1.58      5.78 o
  20   4   4        2.08       13.60      6.50 o
   1   5   4       32.04       30.34      3.87 o
   2   5   4      106.57      102.28      6.96 o
   3   5   4      185.70      195.21      8.66 o
   4   5   4        6.02        7.89      3.18 o
   5   5   4      303.45      313.41     10.44 o
   6   5   4       12.00       10.11      3.77 o
   7   5   4      110.53      120.94      9.02 o
   8   5   4       18.34       14.54      5.31 o
   9   5   4       75.89       69.94      8.57 o
  10   5   4       30.08       26.64      7.13 o
  11   5   4        7.69        6.36      5.54 o
  12   5   4        2.48       -2.25      4.43 o
  13   5   4       45.78       37.18     10.42 o
  14   5   4       62.33       56.98     18.91 o
  15   5   4      125.38      125.22     13.88 o
  16   5   4       53.32       33.30     11.88 o
  17   5   4       39.19       40.44     14.32 o
  18   5   4        4.45        3.31      9.14 o
  19   5   4       12.83       15.91      6.61 o
  20   5   4        4.85        8.67      6.03 o
   0   6   4       76.78       68.02      8.44 o
   1   6   4       71.94       71.11      6.31 o
   2   6   4       37.96       34.95      4.66 o
   3   6   4      129.52      127.12      8.92 o
   4   6   4      155.14      164.50      9.64 o
   5   6   4       45.29       50.72      7.29 o
   6   6   4       59.06       63.26      7.79 o
   7   6   4        8.32        4.40      4.13 o
   8   6   4       64.14       58.13     21.27 o
   9   6   4       27.32       27.21      7.34 o
  10   6   4       26.31       23.96      9.54 o
  11   6   4       39.13       34.92      8.35 o
  12   6   4       11.93       20.65      6.71 o
  13   6   4        0.86       -2.50      4.80 o
  14   6   4       35.03       33.63      8.67 o
  15   6   4        8.80        1.19      5.42 o
  16   6   4       13.58       10.43      5.62 o
  17   6   4       15.46        9.93      6.76 o
  18   6   4        5.01       12.78      6.71 o
  19   6   4        3.92       12.99      6.44 o
   1   7   4       19.06       20.37      4.79 o
   2   7   4      182.50      188.02     10.22 o
   3   7   4       27.16       22.82      5.02 o
   4   7   4      484.75      527.54     14.82 o
   5   7   4       16.38       11.68      3.70 o
   6   7   4      163.93      169.02     12.80 o
   7   7   4       26.49       22.07      7.21 o
   8   7   4       72.69       75.87     10.52 o
   9   7   4       23.00       23.79      7.36 o
  10   7   4       44.35       36.99     16.13 o
  11   7   4        4.38        0.04      5.43 o
  12   7   4       26.68       22.44      7.33 o
  13   7   4        5.25        7.68      6.07 o
  14   7   4       90.04       81.16     12.38 o
  15   7   4        0.63        1.76      5.69 o
  16   7   4      132.70      134.00     15.24 o
  17   7   4       13.99       15.66      7.44 o
  18   7   4       10.06       15.86      7.20 o
  19   7   4        0.11       -3.87      8.53 o
   0   8   4      114.95      100.78     12.52 o
   1   8   4       77.93       68.30      6.48 o
   2   8   4       72.20       78.33      6.74 o
   3   8   4        1.51       -1.85      3.03 o
   4   8   4      124.50      132.73     14.80 o
   5   8   4       28.51       20.16      6.14 o
   6   8   4       91.18       95.17     10.26 o
   7   8   4       32.70       28.87      6.58 o
   8   8   4       27.11       27.03      9.45 o
   9   8   4        1.32       -1.16      5.04 o
  10   8   4       55.00       61.76     13.68 o
  11   8   4       32.93       36.96      8.53 o
  12   8   4       40.44       30.67      7.97 o
  13   8   4        5.77        7.84      6.19 o
  14   8   4        0.63        6.23      6.27 o
  15   8   4        8.76        5.61     11.26 o
  16   8   4       20.84       12.56      7.25 o
  17   8   4        0.59        1.73      5.39 o
  18   8   4       11.78        8.70      6.82 o
   1   9   4        8.80        3.59      3.47 o
   2   9   4       18.60       22.57      4.47 o
   3   9   4       55.42       35.77      7.12 o
   4   9   4       96.86       92.54      9.68 o
   5   9   4      205.99      199.56     19.22 o
   6   9   4        1.51        7.81      5.43 o
   7   9   4       52.12       54.67      8.41 o
   8   9   4       96.68      109.93     11.19 o
   9   9   4        2.01        6.68      6.10 o
  10   9   4       55.56       51.65      9.54 o
  11   9   4        3.67        6.73      6.06 o
  12   9   4       17.34       17.04     16.23 o
  13   9   4       36.15       29.21      8.40 o
  14   9   4       11.25        7.34      9.30 o
  15   9   4       74.08       63.38     19.92 o
  16   9   4       38.38       25.83      8.38 o
  17   9   4       24.67       28.59      8.79 o
   0  10   4        0.32       -2.25      4.15 o
   1  10   4        1.11        5.48      3.33 o
   2  10   4       10.51        8.69      4.25 o
   3  10   4       22.33       17.98      4.89 o
   4  10   4        9.42        7.01      5.15 o
   5  10   4       52.22       35.43      7.82 o
   6  10   4       21.99       18.37      6.26 o
   7  10   4       53.91       51.23      8.58 o
   8  10   4       67.46       68.11      9.30 o
   9  10   4       47.76       44.94      7.61 o
  10  10   4       53.70       53.48      8.90 o
  11  10   4       83.91       80.02     11.74 o
  12  10   4       21.41       26.06      8.28 o
  13  10   4       24.05       36.59      9.09 o
  14  10   4        2.72        0.83      7.29 o
  15  10   4        5.58        6.77      8.43 o
  16  10   4        3.33        6.83      9.25 o
   1  11   4        7.09        5.33      4.18 o
   2  11   4       43.89       42.54      6.40 o
   3  11   4       85.02       94.09     10.94 o
   4  11   4       13.40        1.41      5.27 o
   5  11   4       39.11       32.35      7.25 o
   6  11   4       49.92       39.54     10.89 o
   7  11   4       41.57       30.92      7.06 o
   8  11   4       10.55        7.33      5.52 o
   9  11   4       90.71       93.15     10.87 o
  10  11   4        1.79        8.81      5.30 o
  11  11   4        1.42        6.23      5.12 o
  12  11   4        6.66       20.83      8.01 o
  13  11   4        1.91       -1.74      5.80 o
  14  11   4        7.60        2.49      6.05 o
  15  11   4        5.21        2.12     13.06 o
   0  12   4        5.83        6.11      5.40 o
   1  12   4      109.53      107.43      9.34 o
   2  12   4        0.04        1.05      3.85 o
   3  12   4       18.07       11.95      5.07 o
   4  12   4       12.25        7.89      5.47 o
   5  12   4       20.94       18.45      8.96 o
   6  12   4       22.56       14.61      6.32 o
   7  12   4       10.48        2.94      5.41 o
   8  12   4       15.96       13.38      6.14 o
   9  12   4       35.70       29.53      7.00 o
  10  12   4       15.55       15.02      6.23 o
  11  12   4       28.98       28.93      6.98 o
  12  12   4       15.04       13.98      5.81 o
  13  12   4       26.97       25.00     10.36 o
   1  13   4        8.70        8.89      4.54 o
   2  13   4       32.20       19.97      5.30 o
   3  13   4       23.22       11.41      5.41 o
   4  13   4       30.83       22.51      7.56 o
   5  13   4       15.62       14.03      6.42 o
   6  13   4       10.38        6.98      5.92 o
   7  13   4       14.71       17.56      7.13 o
   8  13   4       12.52       24.09      7.23 o
   9  13   4        0.31       -2.74      4.30 o
  10  13   4        2.96        6.45      5.21 o
  11  13   4       27.09       37.64      7.41 o
   0  14   4       83.36       77.73     13.61 o
   1  14   4        6.35        4.59      4.41 o
   2  14   4       32.09       40.89      7.35 o
   3  14   4        0.17        1.61      4.88 o
   4  14   4       15.60       10.39      8.09 o
   5  14   4        0.51       -3.26      5.36 o
   6  14   4        4.10       -1.15      5.19 o
   7  14   4        2.91       -1.05      7.19 o
   8  14   4       21.42       24.44      7.39 o
   9  14   4        8.24        6.88      5.97 o
   1  15   4        2.74        2.62      7.00 o
   2  15   4       30.71       26.34      8.53 o
   3  15   4        2.55        2.47      4.79 o
   4  15   4       20.16        7.72      6.88 o
   5  15   4        1.80       -3.97      5.44 o
   2   0   5       98.30      108.49     10.20 o
   4   0   5       60.08       55.73      9.78 o
   6   0   5      172.34      157.39     22.92 o
   8   0   5       43.90       53.88     20.59 o
  10   0   5       22.71       33.21     14.17 o
  12   0   5       19.63       17.71     14.50 o
  14   0   5        6.21       18.39      8.68 o
  16   0   5       17.67        3.38      7.75 o
   0   1   5      175.76      178.38     11.20 o
   1   1   5       63.14       72.43      5.37 o
   2   1   5       22.70       28.04      4.03 o
   3   1   5       44.16       48.24      5.07 o
   4   1   5        3.49        7.64      4.21 o
   5   1   5        4.56        1.85      3.31 o
   6   1   5       29.77       30.42      5.53 o
   7   1   5       42.37       39.93      7.21 o
   8   1   5       41.51       48.83      8.14 o
   9   1   5        9.41       15.96      5.62 o
  10   1   5       11.20       18.12      6.39 o
  11   1   5       15.48       23.69      7.01 o
  12   1   5       32.52       39.23      8.22 o
  13   1   5       10.77        5.47      5.81 o
  14   1   5       29.16       26.76      8.66 o
  15   1   5        4.32        3.37      5.69 o
  16   1   5        0.90        5.49      5.96 o
   1   2   5       26.63       33.32      4.18 o
   2   2   5       31.93       27.54      5.96 o
   3   2   5       30.44       27.72      6.94 o
   4   2   5       13.30       10.42      3.79 o
   5   2   5       54.33       54.47      7.12 o
   6   2   5       15.93       18.77      5.36 o
   7   2   5       97.59       86.04      9.32 o
   8   2   5       33.18       37.17      6.43 o
   9   2   5       15.46       11.33      4.67 o
  10   2   5       15.23        8.11      6.37 o
  11   2   5        7.20        8.01      6.48 o
  12   2   5        3.01        4.97      6.51 o
  13   2   5        2.99        3.12      6.73 o
  14   2   5        0.08        9.28      6.81 o
  15   2   5        2.02        8.63      6.69 o
  16   2   5        3.48       13.99      7.53 o
   0   3   5       73.91       84.34     11.97 o
   1   3   5       72.53       82.74      8.10 o
   2   3   5       29.17       32.27      4.89 o
   3   3   5        5.86        5.33      3.07 o
   4   3   5        5.45        2.87      3.72 o
   5   3   5       13.89        5.27      3.67 o
   6   3   5       21.33       12.73      4.86 o
   7   3   5       31.54       41.39      7.20 o
   8   3   5       12.77       12.32      5.24 o
   9   3   5        9.96        6.34      5.26 o
  10   3   5       20.20       14.69      5.94 o
  11   3   5       32.23       24.21      6.43 o
  12   3   5       17.41       19.31      6.12 o
  13   3   5       34.60       27.87     10.86 o
  14   3   5        0.69        4.51      6.59 o
  15   3   5       21.05       18.22      7.80 o
   1   4   5       38.54       47.75      8.31 o
   2   4   5       68.89       76.43      6.75 o
   3   4   5        3.84        3.20      3.06 o
   4   4   5        4.10        3.51      3.88 o
   5   4   5       29.40       22.94      4.75 o
   6   4   5       20.75       18.09      5.08 o
   7   4   5       12.44       12.46      5.00 o
   8   4   5        3.73       -1.82      4.48 o
   9   4   5       32.10       19.82      6.27 o
  10   4   5        1.40        3.83      5.27 o
  11   4   5        2.44       -1.96      4.42 o
  12   4   5        2.60        4.75      7.83 o
  13   4   5        3.93        8.18      5.12 o
  14   4   5        3.55       -4.53      4.53 o
  15   4   5        8.24        2.97      7.26 o
   0   5   5      125.60      120.48     18.38 o
   1   5   5      140.06      138.92      9.61 o
   2   5   5       26.11       35.92      5.64 o
   3   5   5       51.21       59.52      6.00 o
   4   5   5       20.01       12.68      4.10 o
   5   5   5       18.54       16.48      4.71 o
   6   5   5       10.41        8.47      5.31 o
   7   5   5        2.09        7.80      4.60 o
   8   5   5        5.35       -2.15      4.68 o
   9   5   5        7.27        4.14      6.23 o
  10   5   5        2.35        8.20      4.80 o
  11   5   5       31.06       28.03      6.56 o
  12   5   5        8.45        5.42      4.47 o
  13   5   5       22.57       29.55      7.77 o
  14   5   5       10.10        7.82      7.53 o
   1   6   5        3.62        8.24      4.00 o
   2   6   5        9.12        3.13      3.76 o
   3   6   5        2.30        4.22      3.75 o
   4   6   5       28.08       26.29      7.34 o
   5   6   5        8.92        6.56      3.99 o
   6   6   5       12.48       14.22      5.83 o
   7   6   5       30.37       33.29      7.30 o
   8   6   5       28.00       14.43      6.72 o
   9   6   5       21.58       12.82      6.87 o
  10   6   5       10.79        2.92      5.90 o
  11   6   5        6.24       -0.99      4.87 o
  12   6   5        6.74       12.42      8.62 o
  13   6   5       14.17       20.85      7.10 o
  14   6   5        1.09        8.80      6.27 o
   0   7   5      167.73      143.85     14.80 o
   1   7   5        9.09        3.80      3.92 o
   2   7   5       98.73       98.69      8.66 o
   3   7   5       19.81       18.07      4.89 o
   4   7   5       30.45       18.06      4.94 o
   5   7   5       15.03       16.36      5.10 o
   6   7   5        0.44        0.34      5.22 o
   7   7   5        5.03       -4.24      5.02 o
   8   7   5       29.33       25.63      7.04 o
   9   7   5        6.62       16.29      6.05 o
  10   7   5       29.42       14.80      8.93 o
  11   7   5        7.53        7.48      6.67 o
  12   7   5       34.97       35.63     17.44 o
  13   7   5        8.95       -0.10      5.61 o
   1   8   5       11.31       14.89      5.11 o
   2   8   5        7.78       10.72      4.67 o
   3   8   5        3.10        2.58      4.16 o
   4   8   5        2.83        6.98      4.27 o
   5   8   5       28.60       13.88      4.88 o
   6   8   5       35.76       33.03      6.86 o
   7   8   5       13.29       13.30      6.75 o
   8   8   5       46.90       37.89     11.09 o
   9   8   5        6.85        2.51      5.52 o
  10   8   5        0.20        3.31      4.97 o
  11   8   5        8.88        2.91      5.80 o
  12   8   5        3.51        8.96      6.24 o
   0   9   5       78.36       82.51     17.52 o
   1   9   5       84.79       84.69      8.79 o
   2   9   5        8.94       19.20      5.61 o
   3   9   5       34.33       27.53      5.97 o
   4   9   5        0.44       -0.75      3.88 o
   5   9   5        9.83        4.43      4.50 o
   6   9   5        3.30        8.28      4.59 o
   7   9   5        4.92       -0.09      4.58 o
   8   9   5       15.30        6.27      6.22 o
   9   9   5       14.56       15.05      6.97 o
  10   9   5       14.87        8.58      5.94 o
   1  10   5        3.81        7.36      4.41 o
   2  10   5       18.42       18.09      5.93 o
   3  10   5        4.87        3.70      4.44 o
   4  10   5       10.49        8.13      5.51 o
   5  10   5        5.66       -3.78      4.16 o
   6  10   5        6.51        5.49      5.23 o
   7  10   5       34.26       32.63      6.76 o
   8  10   5       13.46       10.87      5.48 o
   0  11   5        5.53       14.78      7.66 o
   1  11   5       29.34       30.76      5.65 o
   2  11   5        7.77        6.20      4.94 o
   3  11   5        7.31        9.17      4.55 o
   4  11   5        2.87        0.24      4.60 o
   5  11   5        0.52       -0.59      4.44 o
   6  11   5        6.50       13.22      5.50 o
   0   0   6      101.39       92.56     17.94 o
   2   0   6       11.96       25.02     10.41 o
   4   0   6        5.95       16.95      7.45 o
   1   1   6       21.34       17.85      6.87 o
   2   1   6       15.49       17.85      5.76 o
   3   1   6       19.79       10.71      4.71 o
   4   1   6       45.98       53.50      7.24 o
   5   1   6       13.45        9.45      4.52 o
   0   2   6       19.92       28.12     11.51 o
   1   2   6       10.54        9.10      6.24 o
   2   2   6        5.97       12.42      5.13 o
   3   2   6        1.17       -1.63      4.64 o
   4   2   6        9.84       13.67      5.17 o
   5   2   6        2.72        9.58      5.73 o
   1   3   6        6.51       13.56      5.36 o
   2   3   6       22.35       24.42      6.80 o
   3   3   6       41.75       47.28      9.84 o
   4   3   6        4.69        3.72      5.28 o
   0   4   6        4.40       13.03      7.42 o
   1   4   6       25.92       26.65      8.84 o
   2   4   6        1.15       17.94     11.51 o
 
